# Supplementary material for: Impact of HIV-Related Immune Impairment of Yellow Fever Vaccine Immunogenicity in People Living with HIV—ANRS 12403
Source: Vaccines (Basel). 2024 May 25;12(6):578. doi: 10.3390/vaccines12060578 (PMC11209244; doi:10.3390/vaccines12060578)
Supplement: Supplementary file 1 [file vaccines-12-00578-s001.zip]

Archive with 4 entries (4 files):
- File S1 - Models Data.xlsx
- File S2 - Spearman Correlation Data.xlsx
- Table S1.xlsx
- vaccines-2986640-supplementary.pdf
