# Supplementary material for: Impact of HIV-Related Immune Impairment of Yellow Fever Vaccine Immunogenicity in People Living with HIV—ANRS 12403
Source: Vaccines (Basel). 2024 May 25;12(6):578. doi: 10.3390/vaccines12060578 (PMC11209244; doi:10.3390/vaccines12060578)
Supplement: Supplementary file 1 [file vaccines-12-00578-s001.zip › File S1 - Models Data.xlsx]

## Sheet: Grupo_CD4
Painel	Feature	Reference	term	estimate	std.error	statistic	p.value	p.value.sign	model.r_squared	model.adj.r.squared	model.sigma	model.p.value
DemoClin	CD4_D0	HIVneg	HIVneg	1028.6	131.162	7.84217	1.175e-11	***	0.626013	0.604014	283.844	7.72659e-17
DemoClin	CD4_D0	HIVneg	CD4high	-413.114	76.0248	-5.43394	5.17062e-07	***	0.626013	0.604014	283.844	7.72659e-17
DemoClin	CD4_D0	HIVneg	CD4med	-840.813	87.1395	-9.64904	2.6244e-15	***	0.626013	0.604014	283.844	7.72659e-17
DemoClin	CD4_D0	HIVneg	CD4low	-949.545	98.7293	-9.61766	3.03706e-15	***	0.626013	0.604014	283.844	7.72659e-17
DemoClin	CD4_D0	HIVneg	age	4.78712	2.9589	1.61787	0.109395		0.626013	0.604014	283.844	7.72659e-17
DemoClin	CD4_D0	HIVneg	Sex:Female	35.9973	63.5262	0.566652	0.572444		0.626013	0.604014	283.844	7.72659e-17
DemoClin	CD8_D0	HIVneg	HIVneg	445.192	219.215	2.03085	0.0453958	*	0.111132	0.0588458	474.395	0.0700974
DemoClin	CD8_D0	HIVneg	CD4high	331.487	127.062	2.60886	0.0107316	*	0.111132	0.0588458	474.395	0.0700974
DemoClin	CD8_D0	HIVneg	CD4med	178.208	145.639	1.22364	0.224471		0.111132	0.0588458	474.395	0.0700974
DemoClin	CD8_D0	HIVneg	CD4low	281.346	165.009	1.70503	0.0918408	.	0.111132	0.0588458	474.395	0.0700974
DemoClin	CD8_D0	HIVneg	age	6.41477	4.94528	1.29715	0.198089		0.111132	0.0588458	474.395	0.0700974
DemoClin	CD8_D0	HIVneg	Sex:Female	-26.3811	106.173	-0.248473	0.804368		0.111132	0.0588458	474.395	0.0700974
DemoClin	CD4CD8Ratio_D0	HIVneg	HIVneg	1.50949	0.256333	5.88877	7.55443e-08	***	0.589646	0.565507	0.554721	3.6588e-15
DemoClin	CD4CD8Ratio_D0	HIVneg	CD4high	-1.02863	0.148577	-6.92322	7.85598e-10	***	0.589646	0.565507	0.554721	3.6588e-15
DemoClin	CD4CD8Ratio_D0	HIVneg	CD4med	-1.49616	0.170298	-8.78554	1.46765e-13	***	0.589646	0.565507	0.554721	3.6588e-15
DemoClin	CD4CD8Ratio_D0	HIVneg	CD4low	-1.71423	0.192949	-8.88436	9.2586e-14	***	0.589646	0.565507	0.554721	3.6588e-15
DemoClin	CD4CD8Ratio_D0	HIVneg	age	0.0120629	0.00578263	2.08606	0.0399708	*	0.589646	0.565507	0.554721	3.6588e-15
DemoClin	CD4CD8Ratio_D0	HIVneg	Sex:Female	0.114675	0.124151	0.923679	0.358268		0.589646	0.565507	0.554721	3.6588e-15
DemoClin	CD4_D5	HIVneg	HIVneg	1009.49	119.538	8.44492	9.14841e-13	***	0.563204	0.53657	255.971	1.60131e-13
DemoClin	CD4_D5	HIVneg	CD4high	-374.403	68.5788	-5.45946	4.97627e-07	***	0.563204	0.53657	255.971	1.60131e-13
DemoClin	CD4_D5	HIVneg	CD4med	-684.945	80.77	-8.48019	7.78455e-13	***	0.563204	0.53657	255.971	1.60131e-13
DemoClin	CD4_D5	HIVneg	CD4low	-745.877	91.0341	-8.19338	2.8903e-12	***	0.563204	0.53657	255.971	1.60131e-13
DemoClin	CD4_D5	HIVneg	age	1.63749	2.70447	0.605476	0.546535		0.563204	0.53657	255.971	1.60131e-13
DemoClin	CD4_D5	HIVneg	Sex:Female	-17.9969	57.6594	-0.312124	0.755738		0.563204	0.53657	255.971	1.60131e-13
DemoClin	CD8_D5	HIVneg	HIVneg	388.395	196.272	1.97886	0.0511883	.	0.152322	0.100634	420.284	0.0169752
DemoClin	CD8_D5	HIVneg	CD4high	308.402	112.601	2.73889	0.00756079	**	0.152322	0.100634	420.284	0.0169752
DemoClin	CD8_D5	HIVneg	CD4med	166.668	132.618	1.25675	0.212412		0.152322	0.100634	420.284	0.0169752
DemoClin	CD8_D5	HIVneg	CD4low	398.875	149.471	2.66858	0.00917885	**	0.152322	0.100634	420.284	0.0169752
DemoClin	CD8_D5	HIVneg	age	5.5849	4.44053	1.25771	0.212067		0.152322	0.100634	420.284	0.0169752
DemoClin	CD8_D5	HIVneg	Sex:Female	-46.7375	94.6722	-0.493677	0.622854		0.152322	0.100634	420.284	0.0169752
DemoClin	CD4CD8Ratio_D5	HIVneg	HIVneg	1.60051	0.269299	5.94327	6.5288e-08	***	0.562516	0.53584	0.576659	1.70502e-13
DemoClin	CD4CD8Ratio_D5	HIVneg	CD4high	-1.05823	0.154496	-6.84958	1.25392e-09	***	0.562516	0.53584	0.576659	1.70502e-13
DemoClin	CD4CD8Ratio_D5	HIVneg	CD4med	-1.45982	0.181961	-8.02268	6.30058e-12	***	0.562516	0.53584	0.576659	1.70502e-13
DemoClin	CD4CD8Ratio_D5	HIVneg	CD4low	-1.6787	0.205084	-8.18541	2.99758e-12	***	0.562516	0.53584	0.576659	1.70502e-13
DemoClin	CD4CD8Ratio_D5	HIVneg	age	0.010159	0.00609272	1.6674	0.0992497	.	0.562516	0.53584	0.576659	1.70502e-13
DemoClin	CD4CD8Ratio_D5	HIVneg	Sex:Female	0.0965741	0.129897	0.743467	0.459324		0.562516	0.53584	0.576659	1.70502e-13
DemoClin	mPRN_D30	HIVneg	HIVneg	1074.33	176.919	6.07243	3.41758e-08	***	0.1315	0.0804118	382.864	0.0322556
DemoClin	mPRN_D30	HIVneg	CD4high	-1.59742	102.546	-0.0155775	0.987608		0.1315	0.0804118	382.864	0.0322556
DemoClin	mPRN_D30	HIVneg	CD4med	56.3437	117.539	0.479363	0.632911		0.1315	0.0804118	382.864	0.0322556
DemoClin	mPRN_D30	HIVneg	CD4low	-382.051	133.172	-2.86886	0.00519525	**	0.1315	0.0804118	382.864	0.0322556
DemoClin	mPRN_D30	HIVneg	age	3.99708	3.99112	1.00149	0.319432		0.1315	0.0804118	382.864	0.0322556
DemoClin	mPRN_D30	HIVneg	Sex:Female	-27.182	85.6877	-0.317222	0.751853		0.1315	0.0804118	382.864	0.0322556
DemoClin	CD4_D30	HIVneg	HIVneg	962.772	133.85	7.19294	2.31259e-10	***	0.547295	0.520665	289.659	2.13611e-13
DemoClin	CD4_D30	HIVneg	CD4high	-416.588	77.5824	-5.36962	6.75179e-07	***	0.547295	0.520665	289.659	2.13611e-13
DemoClin	CD4_D30	HIVneg	CD4med	-764.08	88.9248	-8.59242	3.60942e-13	***	0.547295	0.520665	289.659	2.13611e-13
DemoClin	CD4_D30	HIVneg	CD4low	-816.432	100.752	-8.10338	3.50644e-12	***	0.547295	0.520665	289.659	2.13611e-13
DemoClin	CD4_D30	HIVneg	age	4.74857	3.01952	1.57262	0.119521		0.547295	0.520665	289.659	2.13611e-13
DemoClin	CD4_D30	HIVneg	Sex:Female	-13.91	64.8278	-0.214568	0.830618		0.547295	0.520665	289.659	2.13611e-13
DemoClin	CD8_D30	HIVneg	HIVneg	444.727	196.331	2.26519	0.0260437	*	0.130798	0.0796687	424.873	0.0331578
DemoClin	CD8_D30	HIVneg	CD4high	266.362	113.798	2.34065	0.021592	*	0.130798	0.0796687	424.873	0.0331578
DemoClin	CD8_D30	HIVneg	CD4med	161.575	130.435	1.23874	0.218852		0.130798	0.0796687	424.873	0.0331578
DemoClin	CD8_D30	HIVneg	CD4low	349	147.783	2.36156	0.0204843	*	0.130798	0.0796687	424.873	0.0331578
DemoClin	CD8_D30	HIVneg	age	5.8145	4.42904	1.31281	0.19278		0.130798	0.0796687	424.873	0.0331578
DemoClin	CD8_D30	HIVneg	Sex:Female	-69.2944	95.0895	-0.728728	0.468171		0.130798	0.0796687	424.873	0.0331578
DemoClin	CD4CD8Ratio_D30	HIVneg	HIVneg	1.529	0.253239	6.03777	3.97214e-08	***	0.561894	0.536123	0.548027	5.50842e-14
DemoClin	CD4CD8Ratio_D30	HIVneg	CD4high	-0.972087	0.146784	-6.62259	3.02875e-09	***	0.561894	0.536123	0.548027	5.50842e-14
DemoClin	CD4CD8Ratio_D30	HIVneg	CD4med	-1.40668	0.168243	-8.36099	1.05982e-12	***	0.561894	0.536123	0.548027	5.50842e-14
DemoClin	CD4CD8Ratio_D30	HIVneg	CD4low	-1.57709	0.19062	-8.27346	1.59198e-12	***	0.561894	0.536123	0.548027	5.50842e-14
DemoClin	CD4CD8Ratio_D30	HIVneg	age	0.00976316	0.00571284	1.70898	0.0911029	.	0.561894	0.536123	0.548027	5.50842e-14
DemoClin	CD4CD8Ratio_D30	HIVneg	Sex:Female	0.109033	0.122652	0.888964	0.376531		0.561894	0.536123	0.548027	5.50842e-14
DemoClin	mPRN_D365	HIVneg	HIVneg	531.809	248.799	2.13751	0.0358602	*	0.0666009	0.00353338	474.578	0.3917
DemoClin	mPRN_D365	HIVneg	CD4high	-152.797	134.557	-1.13555	0.259809		0.0666009	0.00353338	474.578	0.3917
DemoClin	mPRN_D365	HIVneg	CD4med	5.39117	156.734	0.034397	0.972653		0.0666009	0.00353338	474.578	0.3917
DemoClin	mPRN_D365	HIVneg	CD4low	-340.242	193.871	-1.755	0.0833988	.	0.0666009	0.00353338	474.578	0.3917
DemoClin	mPRN_D365	HIVneg	age	4.82219	5.77414	0.835135	0.40633		0.0666009	0.00353338	474.578	0.3917
DemoClin	mPRN_D365	HIVneg	Sex:Female	-60.7928	113.941	-0.533547	0.595254		0.0666009	0.00353338	474.578	0.3917
DemoClin	CD4_D365	HIVneg	HIVneg	1017.09	204.765	4.96708	7.45593e-06	***	0.49805	0.450697	315.403	4.76705e-07
DemoClin	CD4_D365	HIVneg	CD4high	-450.615	103.297	-4.36231	5.97371e-05	***	0.49805	0.450697	315.403	4.76705e-07
DemoClin	CD4_D365	HIVneg	CD4med	-785.023	128.79	-6.09537	1.27606e-07	***	0.49805	0.450697	315.403	4.76705e-07
DemoClin	CD4_D365	HIVneg	CD4low	-940.676	159.73	-5.88918	2.71604e-07	***	0.49805	0.450697	315.403	4.76705e-07
DemoClin	CD4_D365	HIVneg	age	6.57505	4.75952	1.38145	0.172937		0.49805	0.450697	315.403	4.76705e-07
DemoClin	CD4_D365	HIVneg	Sex:Female	-74.7722	87.0458	-0.858998	0.39421		0.49805	0.450697	315.403	4.76705e-07
DemoClin	CD8_D365	HIVneg	HIVneg	745.558	307.994	2.42069	0.01895	*	0.189769	0.113332	474.409	0.0429875
DemoClin	CD8_D365	HIVneg	CD4high	265.703	155.373	1.7101	0.0930966	.	0.189769	0.113332	474.409	0.0429875
DemoClin	CD8_D365	HIVneg	CD4med	568.493	193.718	2.93465	0.00492687	**	0.189769	0.113332	474.409	0.0429875
DemoClin	CD8_D365	HIVneg	CD4low	514.206	240.255	2.14026	0.0369548	*	0.189769	0.113332	474.409	0.0429875
DemoClin	CD8_D365	HIVneg	age	-0.822618	7.15896	-0.114907	0.908953		0.189769	0.113332	474.409	0.0429875
DemoClin	CD8_D365	HIVneg	Sex:Female	-143.341	130.929	-1.0948	0.278555		0.189769	0.113332	474.409	0.0429875
DemoClin	CD4CD8Ratio_D365	HIVneg	HIVneg	1.17695	0.373039	3.15505	0.00264453	**	0.611726	0.575096	0.574598	7.04951e-10
DemoClin	CD4CD8Ratio_D365	HIVneg	CD4high	-1.15874	0.188186	-6.15744	1.01582e-07	***	0.611726	0.575096	0.574598	7.04951e-10
DemoClin	CD4CD8Ratio_D365	HIVneg	CD4med	-1.87959	0.234628	-8.01093	1.0749e-10	***	0.611726	0.575096	0.574598	7.04951e-10
DemoClin	CD4CD8Ratio_D365	HIVneg	CD4low	-2.02555	0.290993	-6.96081	5.21527e-09	***	0.611726	0.575096	0.574598	7.04951e-10
DemoClin	CD4CD8Ratio_D365	HIVneg	age	0.0237208	0.00867084	2.7357	0.00844939	**	0.611726	0.575096	0.574598	7.04951e-10
DemoClin	CD4CD8Ratio_D365	HIVneg	Sex:Female	0.135875	0.158579	0.856829	0.395397		0.611726	0.575096	0.574598	7.04951e-10
DemoClin	mPRNlog10_D30	HIVneg	HIVneg	2.99684	0.101081	29.6478	1.35753e-46	***	0.160703	0.111332	0.218747	0.00974695
DemoClin	mPRNlog10_D30	HIVneg	CD4high	0.00622636	0.0585892	0.106271	0.915618		0.160703	0.111332	0.218747	0.00974695
DemoClin	mPRNlog10_D30	HIVneg	CD4med	0.0439269	0.0671549	0.654113	0.514805		0.160703	0.111332	0.218747	0.00974695
DemoClin	mPRNlog10_D30	HIVneg	CD4low	-0.244361	0.0760867	-3.21161	0.00186438	**	0.160703	0.111332	0.218747	0.00974695
DemoClin	mPRNlog10_D30	HIVneg	age	0.00132156	0.0022803	0.579553	0.563749		0.160703	0.111332	0.218747	0.00974695
DemoClin	mPRNlog10_D30	HIVneg	Sex:Female	0.00740583	0.0489571	0.151272	0.88012		0.160703	0.111332	0.218747	0.00974695
DemoClin	mPRNlog10_D365	HIVneg	HIVneg	2.58402	0.186041	13.8895	2.62853e-22	***	0.0509555	-0.0131691	0.354868	0.556974
DemoClin	mPRNlog10_D365	HIVneg	CD4high	-0.110883	0.100616	-1.10204	0.274016		0.0509555	-0.0131691	0.354868	0.556974
DemoClin	mPRNlog10_D365	HIVneg	CD4med	-0.0146081	0.117198	-0.124644	0.901143		0.0509555	-0.0131691	0.354868	0.556974
DemoClin	mPRNlog10_D365	HIVneg	CD4low	-0.215353	0.144968	-1.48552	0.141653		0.0509555	-0.0131691	0.354868	0.556974
DemoClin	mPRNlog10_D365	HIVneg	age	0.00378934	0.00431765	0.87764	0.38298		0.0509555	-0.0131691	0.354868	0.556974
DemoClin	mPRNlog10_D365	HIVneg	Sex:Female	-0.0441734	0.0851999	-0.518467	0.605679		0.0509555	-0.0131691	0.354868	0.556974
DemoClin	mPRNDrop_D365	HIVneg	HIVneg	39.7793	25.0536	1.58777	0.116603		0.0347934	-0.0304232	47.7892	0.750226
DemoClin	mPRNDrop_D365	HIVneg	CD4high	13.8167	13.5497	1.0197	0.311191		0.0347934	-0.0304232	47.7892	0.750226
DemoClin	mPRNDrop_D365	HIVneg	CD4med	3.75787	15.7828	0.238098	0.812463		0.0347934	-0.0304232	47.7892	0.750226
DemoClin	mPRNDrop_D365	HIVneg	CD4low	-12.294	19.5225	-0.629736	0.530807		0.0347934	-0.0304232	47.7892	0.750226
DemoClin	mPRNDrop_D365	HIVneg	age	-0.00247788	0.581447	-0.00426157	0.996611		0.0347934	-0.0304232	47.7892	0.750226
DemoClin	mPRNDrop_D365	HIVneg	Sex:Female	4.9428	11.4737	0.430795	0.66787		0.0347934	-0.0304232	47.7892	0.750226
Painel1	CD4plusPD1plus	HIVneg	HIVneg	11.7415	3.57549	3.28387	0.00150024	**	0.381271	0.343999	7.70498	1.16541e-07
Painel1	CD4plusPD1plus	HIVneg	CD4high	1.76629	2.0926	0.844065	0.401059		0.381271	0.343999	7.70498	1.16541e-07
Painel1	CD4plusPD1plus	HIVneg	CD4med	13.9268	2.43663	5.7156	1.66676e-07	***	0.381271	0.343999	7.70498	1.16541e-07
Painel1	CD4plusPD1plus	HIVneg	CD4low	11.3649	2.70685	4.19856	6.71161e-05	***	0.381271	0.343999	7.70498	1.16541e-07
Painel1	CD4plusPD1plus	HIVneg	age	0.00416791	0.0804228	0.051825	0.958793		0.381271	0.343999	7.70498	1.16541e-07
Painel1	CD4plusPD1plus	HIVneg	Sex:Female	-0.162117	1.75939	-0.092144	0.926806		0.381271	0.343999	7.70498	1.16541e-07
Painel1	CD4plusTIGITplus	HIVneg	HIVneg	13.4537	3.83402	3.50903	0.000729272	***	0.384158	0.347059	8.2621	9.70079e-08
Painel1	CD4plusTIGITplus	HIVneg	CD4high	4.86479	2.24391	2.168	0.0330224	*	0.384158	0.347059	8.2621	9.70079e-08
Painel1	CD4plusTIGITplus	HIVneg	CD4med	13.0527	2.61281	4.99567	3.20183e-06	***	0.384158	0.347059	8.2621	9.70079e-08
Painel1	CD4plusTIGITplus	HIVneg	CD4low	15.3191	2.90258	5.27775	1.02654e-06	***	0.384158	0.347059	8.2621	9.70079e-08
Painel1	CD4plusTIGITplus	HIVneg	age	0.167424	0.0862379	1.94143	0.0555999	.	0.384158	0.347059	8.2621	9.70079e-08
Painel1	CD4plusTIGITplus	HIVneg	Sex:Female	2.87967	1.8866	1.52637	0.130718		0.384158	0.347059	8.2621	9.70079e-08
Painel1	CD4plusTIM3plus	HIVneg	HIVneg	0.216245	0.287059	0.753313	0.453394		0.0716455	0.0157205	0.618596	0.279883
Painel1	CD4plusTIM3plus	HIVneg	CD4high	0.270818	0.168005	1.61196	0.110766		0.0716455	0.0157205	0.618596	0.279883
Painel1	CD4plusTIM3plus	HIVneg	CD4med	0.063032	0.195625	0.322208	0.748105		0.0716455	0.0157205	0.618596	0.279883
Painel1	CD4plusTIM3plus	HIVneg	CD4low	0.398583	0.21732	1.83408	0.0702256	.	0.0716455	0.0157205	0.618596	0.279883
Painel1	CD4plusTIM3plus	HIVneg	age	0.00659734	0.00645676	1.02177	0.309858		0.0716455	0.0157205	0.618596	0.279883
Painel1	CD4plusTIM3plus	HIVneg	Sex:Female	0.0685132	0.141253	0.485039	0.628927		0.0716455	0.0157205	0.618596	0.279883
Painel1	CD4plus_TCM_	HIVneg	HIVneg	15.2045	3.01273	5.04675	2.61124e-06	***	0.0780695	0.0225315	6.49226	0.230725
Painel1	CD4plus_TCM_	HIVneg	CD4high	-2.01118	1.76324	-1.14062	0.25731		0.0780695	0.0225315	6.49226	0.230725
Painel1	CD4plus_TCM_	HIVneg	CD4med	-1.43804	2.05312	-0.700418	0.485625		0.0780695	0.0225315	6.49226	0.230725
Painel1	CD4plus_TCM_	HIVneg	CD4low	-3.1857	2.28081	-1.39674	0.166215		0.0780695	0.0225315	6.49226	0.230725
Painel1	CD4plus_TCM_	HIVneg	age	0.0919816	0.0677647	1.35737	0.178344		0.0780695	0.0225315	6.49226	0.230725
Painel1	CD4plus_TCM_	HIVneg	Sex:Female	-2.92068	1.48247	-1.97014	0.0521568	.	0.0780695	0.0225315	6.49226	0.230725
Painel1	CD4plus_TEF_	HIVneg	HIVneg	17.8314	2.75136	6.48095	6.13647e-09	***	0.141193	0.0894575	5.92902	0.0247529
Painel1	CD4plus_TEF_	HIVneg	CD4high	-0.32305	1.61027	-0.200619	0.841487		0.141193	0.0894575	5.92902	0.0247529
Painel1	CD4plus_TEF_	HIVneg	CD4med	-1.85557	1.875	-0.989639	0.325227		0.141193	0.0894575	5.92902	0.0247529
Painel1	CD4plus_TEF_	HIVneg	CD4low	-0.254974	2.08294	-0.122411	0.902869		0.141193	0.0894575	5.92902	0.0247529
Painel1	CD4plus_TEF_	HIVneg	age	-0.181794	0.0618857	-2.93757	0.00428078	**	0.141193	0.0894575	5.92902	0.0247529
Painel1	CD4plus_TEF_	HIVneg	Sex:Female	1.22694	1.35386	0.906253	0.367425		0.141193	0.0894575	5.92902	0.0247529
Painel1	CD4plus_TEM_	HIVneg	HIVneg	35.0156	6.65323	5.26294	1.09047e-06	***	0.139464	0.087624	14.3373	0.0264904
Painel1	CD4plus_TEM_	HIVneg	CD4high	-6.90297	3.89388	-1.77277	0.0799354	.	0.139464	0.087624	14.3373	0.0264904
Painel1	CD4plus_TEM_	HIVneg	CD4med	1.0179	4.53405	0.224501	0.82292		0.139464	0.087624	14.3373	0.0264904
Painel1	CD4plus_TEM_	HIVneg	CD4low	4.05866	5.03687	0.805789	0.422667		0.139464	0.087624	14.3373	0.0264904
Painel1	CD4plus_TEM_	HIVneg	age	0.323787	0.14965	2.16364	0.0333672	*	0.139464	0.087624	14.3373	0.0264904
Painel1	CD4plus_TEM_	HIVneg	Sex:Female	-0.667025	3.27385	-0.203743	0.839053		0.139464	0.087624	14.3373	0.0264904
Painel1	CD4plus_TN_	HIVneg	HIVneg	32.4695	6.23041	5.21145	1.34459e-06	***	0.133736	0.0815511	13.4262	0.0330858
Painel1	CD4plus_TN_	HIVneg	CD4high	9.33951	3.64642	2.56128	0.0122376	*	0.133736	0.0815511	13.4262	0.0330858
Painel1	CD4plus_TN_	HIVneg	CD4med	2.28073	4.24591	0.53716	0.592594		0.133736	0.0815511	13.4262	0.0330858
Painel1	CD4plus_TN_	HIVneg	CD4low	-0.516382	4.71678	-0.109478	0.913088		0.133736	0.0815511	13.4262	0.0330858
Painel1	CD4plus_TN_	HIVneg	age	-0.239687	0.140139	-1.71035	0.0909372	.	0.133736	0.0815511	13.4262	0.0330858
Painel1	CD4plus_TN_	HIVneg	Sex:Female	2.53294	3.06579	0.826196	0.411062		0.133736	0.0815511	13.4262	0.0330858
Painel1	CD4plus_TN_PD1plus	HIVneg	HIVneg	0.924264	0.425848	2.17041	0.0328331	*	0.0867805	0.0317673	0.917678	0.175454
Painel1	CD4plus_TN_PD1plus	HIVneg	CD4high	0.326627	0.249233	1.31053	0.193631		0.0867805	0.0317673	0.917678	0.175454
Painel1	CD4plus_TN_PD1plus	HIVneg	CD4med	0.579887	0.290207	1.99818	0.0489713	*	0.0867805	0.0317673	0.917678	0.175454
Painel1	CD4plus_TN_PD1plus	HIVneg	CD4low	0.299665	0.322391	0.929509	0.355321		0.0867805	0.0317673	0.917678	0.175454
Painel1	CD4plus_TN_PD1plus	HIVneg	age	-0.0184021	0.0095785	-1.92119	0.0581406	.	0.0867805	0.0317673	0.917678	0.175454
Painel1	CD4plus_TN_PD1plus	HIVneg	Sex:Female	0.295234	0.209547	1.40892	0.162595		0.0867805	0.0317673	0.917678	0.175454
Painel1	CD4plus_TN_TIGITplus	HIVneg	HIVneg	1.22232	0.313121	3.90367	0.000192023	***	0.0719542	0.0160478	0.674757	0.277347
Painel1	CD4plus_TN_TIGITplus	HIVneg	CD4high	0.354088	0.183258	1.93219	0.056748	.	0.0719542	0.0160478	0.674757	0.277347
Painel1	CD4plus_TN_TIGITplus	HIVneg	CD4med	0.397413	0.213386	1.86241	0.0660832	.	0.0719542	0.0160478	0.674757	0.277347
Painel1	CD4plus_TN_TIGITplus	HIVneg	CD4low	0.286566	0.23705	1.20888	0.23014		0.0719542	0.0160478	0.674757	0.277347
Painel1	CD4plus_TN_TIGITplus	HIVneg	age	-0.0113575	0.00704296	-1.6126	0.110628		0.0719542	0.0160478	0.674757	0.277347
Painel1	CD4plus_TN_TIGITplus	HIVneg	Sex:Female	0.0152913	0.154077	0.0992445	0.921183		0.0719542	0.0160478	0.674757	0.277347
Painel1	CD4plus_TN_TIM3plus	HIVneg	HIVneg	0.0483978	0.159814	0.302839	0.762771		0.0491871	-0.0080908	0.34439	0.512459
Painel1	CD4plus_TN_TIM3plus	HIVneg	CD4high	0.17239	0.093533	1.8431	0.0688847	.	0.0491871	-0.0080908	0.34439	0.512459
Painel1	CD4plus_TN_TIM3plus	HIVneg	CD4med	0.0970852	0.10891	0.891425	0.375278		0.0491871	-0.0080908	0.34439	0.512459
Painel1	CD4plus_TN_TIM3plus	HIVneg	CD4low	0.149767	0.120988	1.23787	0.219255		0.0491871	-0.0080908	0.34439	0.512459
Painel1	CD4plus_TN_TIM3plus	HIVneg	age	0.00178072	0.00359466	0.495379	0.621642		0.0491871	-0.0080908	0.34439	0.512459
Painel1	CD4plus_TN_TIM3plus	HIVneg	Sex:Female	0.0646382	0.0786394	0.821957	0.413456		0.0491871	-0.0080908	0.34439	0.512459
Painel1	CD4plus_TCM_PD1plus	HIVneg	HIVneg	1.2729	0.686029	1.85546	0.06708	.	0.300971	0.25886	1.47835	1.32485e-05
Painel1	CD4plus_TCM_PD1plus	HIVneg	CD4high	0.45424	0.401507	1.13134	0.261171		0.300971	0.25886	1.47835	1.32485e-05
Painel1	CD4plus_TCM_PD1plus	HIVneg	CD4med	2.24762	0.467516	4.80758	6.72457e-06	***	0.300971	0.25886	1.47835	1.32485e-05
Painel1	CD4plus_TCM_PD1plus	HIVneg	CD4low	1.78761	0.519363	3.44192	0.000907053	***	0.300971	0.25886	1.47835	1.32485e-05
Painel1	CD4plus_TCM_PD1plus	HIVneg	age	0.00590173	0.0154307	0.382467	0.703093		0.300971	0.25886	1.47835	1.32485e-05
Painel1	CD4plus_TCM_PD1plus	HIVneg	Sex:Female	-0.171261	0.337574	-0.507328	0.61327		0.300971	0.25886	1.47835	1.32485e-05
Painel1	CD4plus_TCM_TIGITplus	HIVneg	HIVneg	2.77482	1.37457	2.01868	0.0467491	*	0.167022	0.116843	2.96212	0.00865262
Painel1	CD4plus_TCM_TIGITplus	HIVneg	CD4high	0.702235	0.804485	0.872899	0.385236		0.167022	0.116843	2.96212	0.00865262
Painel1	CD4plus_TCM_TIGITplus	HIVneg	CD4med	2.68267	0.936745	2.86382	0.00529882	**	0.167022	0.116843	2.96212	0.00865262
Painel1	CD4plus_TCM_TIGITplus	HIVneg	CD4low	2.34112	1.04063	2.24971	0.0271142	*	0.167022	0.116843	2.96212	0.00865262
Painel1	CD4plus_TCM_TIGITplus	HIVneg	age	0.043396	0.030918	1.40358	0.164173		0.167022	0.116843	2.96212	0.00865262
Painel1	CD4plus_TCM_TIGITplus	HIVneg	Sex:Female	-0.069753	0.676384	-0.103126	0.918112		0.167022	0.116843	2.96212	0.00865262
Painel1	CD4plus_TCM_TIM3plus	HIVneg	HIVneg	0.01629	0.0318762	0.51104	0.61068		0.0614891	0.00495231	0.0686913	0.373397
Painel1	CD4plus_TCM_TIM3plus	HIVneg	CD4high	0.0142091	0.0186559	0.761642	0.448432		0.0614891	0.00495231	0.0686913	0.373397
Painel1	CD4plus_TCM_TIM3plus	HIVneg	CD4med	-0.0121302	0.021723	-0.558401	0.578074		0.0614891	0.00495231	0.0686913	0.373397
Painel1	CD4plus_TCM_TIM3plus	HIVneg	CD4low	-0.012291	0.0241321	-0.509321	0.611878		0.0614891	0.00495231	0.0686913	0.373397
Painel1	CD4plus_TCM_TIM3plus	HIVneg	age	0.00120927	0.000716984	1.6866	0.0954357	.	0.0614891	0.00495231	0.0686913	0.373397
Painel1	CD4plus_TCM_TIM3plus	HIVneg	Sex:Female	-0.0126078	0.0156853	-0.8038	0.423809		0.0614891	0.00495231	0.0686913	0.373397
Painel1	CD4plus_TEF_PD1plus	HIVneg	HIVneg	1.05316	0.379761	2.77321	0.00685289	**	0.0532906	-0.00374011	0.818363	0.463134
Painel1	CD4plus_TEF_PD1plus	HIVneg	CD4high	-0.0306054	0.22226	-0.137701	0.89081		0.0532906	-0.00374011	0.818363	0.463134
Painel1	CD4plus_TEF_PD1plus	HIVneg	CD4med	0.331179	0.2588	1.27967	0.204226		0.0532906	-0.00374011	0.818363	0.463134
Painel1	CD4plus_TEF_PD1plus	HIVneg	CD4low	0.357443	0.287501	1.24328	0.217266		0.0532906	-0.00374011	0.818363	0.463134
Painel1	CD4plus_TEF_PD1plus	HIVneg	age	-0.00913612	0.00854188	-1.06957	0.287914		0.0532906	-0.00374011	0.818363	0.463134
Painel1	CD4plus_TEF_PD1plus	HIVneg	Sex:Female	-0.0920761	0.186869	-0.492732	0.623503		0.0532906	-0.00374011	0.818363	0.463134
Painel1	CD4plus_TEF_TIGITplus	HIVneg	HIVneg	2.47056	0.510786	4.83677	5.99853e-06	***	0.0951514	0.0406425	1.10071	0.133276
Painel1	CD4plus_TEF_TIGITplus	HIVneg	CD4high	0.259663	0.298944	0.8686	0.387571		0.0951514	0.0406425	1.10071	0.133276
Painel1	CD4plus_TEF_TIGITplus	HIVneg	CD4med	0.284749	0.348091	0.81803	0.415683		0.0951514	0.0406425	1.10071	0.133276
Painel1	CD4plus_TEF_TIGITplus	HIVneg	CD4low	0.757512	0.386694	1.95894	0.0534771	.	0.0951514	0.0406425	1.10071	0.133276
Painel1	CD4plus_TEF_TIGITplus	HIVneg	age	-0.0275803	0.011489	-2.40058	0.018605	*	0.0951514	0.0406425	1.10071	0.133276
Painel1	CD4plus_TEF_TIGITplus	HIVneg	Sex:Female	0.162443	0.251342	0.646304	0.519866		0.0951514	0.0406425	1.10071	0.133276
Painel1	CD4plus_TEF_TIM3plus	HIVneg	HIVneg	0.15019	0.0818752	1.83437	0.0701817	.	0.0319867	-0.0263274	0.176436	0.738986
Painel1	CD4plus_TEF_TIM3plus	HIVneg	CD4high	0.0233041	0.0479185	0.486327	0.628017		0.0319867	-0.0263274	0.176436	0.738986
Painel1	CD4plus_TEF_TIM3plus	HIVneg	CD4med	-0.00825433	0.0557964	-0.147937	0.882752		0.0319867	-0.0263274	0.176436	0.738986
Painel1	CD4plus_TEF_TIM3plus	HIVneg	CD4low	0.0825228	0.0619842	1.33135	0.186718		0.0319867	-0.0263274	0.176436	0.738986
Painel1	CD4plus_TEF_TIM3plus	HIVneg	age	-0.00109404	0.0018416	-0.594068	0.554083		0.0319867	-0.0263274	0.176436	0.738986
Painel1	CD4plus_TEF_TIM3plus	HIVneg	Sex:Female	0.0117398	0.0402883	0.291396	0.771475		0.0319867	-0.0263274	0.176436	0.738986
Painel1	CD4plus_TEM_PD1plus	HIVneg	HIVneg	8.50378	2.97197	2.86133	0.00533677	**	0.364514	0.326232	6.40442	3.31625e-07
Painel1	CD4plus_TEM_PD1plus	HIVneg	CD4high	1.02187	1.73938	0.58749	0.558469		0.364514	0.326232	6.40442	3.31625e-07
Painel1	CD4plus_TEM_PD1plus	HIVneg	CD4med	10.7756	2.02534	5.32039	8.62284e-07	***	0.364514	0.326232	6.40442	3.31625e-07
Painel1	CD4plus_TEM_PD1plus	HIVneg	CD4low	8.92965	2.24995	3.96883	0.000152808	***	0.364514	0.326232	6.40442	3.31625e-07
Painel1	CD4plus_TEM_PD1plus	HIVneg	age	0.025469	0.0668478	0.381	0.704177		0.364514	0.326232	6.40442	3.31625e-07
Painel1	CD4plus_TEM_PD1plus	HIVneg	Sex:Female	-0.183156	1.46241	-0.125242	0.900634		0.364514	0.326232	6.40442	3.31625e-07
Painel1	CD4plus_TEM_TIGITplus	HIVneg	HIVneg	7.01933	3.27007	2.14654	0.0347488	*	0.351488	0.312421	7.0468	7.31403e-07
Painel1	CD4plus_TEM_TIGITplus	HIVneg	CD4high	3.54761	1.91385	1.85366	0.0673413	.	0.351488	0.312421	7.0468	7.31403e-07
Painel1	CD4plus_TEM_TIGITplus	HIVneg	CD4med	9.68368	2.22849	4.3454	3.91348e-05	***	0.351488	0.312421	7.0468	7.31403e-07
Painel1	CD4plus_TEM_TIGITplus	HIVneg	CD4low	11.923	2.47563	4.81616	6.50273e-06	***	0.351488	0.312421	7.0468	7.31403e-07
Painel1	CD4plus_TEM_TIGITplus	HIVneg	age	0.164029	0.0735529	2.23008	0.0284419	*	0.351488	0.312421	7.0468	7.31403e-07
Painel1	CD4plus_TEM_TIGITplus	HIVneg	Sex:Female	2.73352	1.6091	1.69879	0.0931042	.	0.351488	0.312421	7.0468	7.31403e-07
Painel1	CD4plus_TEM_TIM3plus	HIVneg	HIVneg	0.00151873	0.116437	0.0130434	0.989624		0.107968	0.0542309	0.250915	0.0857318
Painel1	CD4plus_TEM_TIM3plus	HIVneg	CD4high	0.0570893	0.0681462	0.837748	0.404578		0.107968	0.0542309	0.250915	0.0857318
Painel1	CD4plus_TEM_TIM3plus	HIVneg	CD4med	-0.0190409	0.0793496	-0.239962	0.810951		0.107968	0.0542309	0.250915	0.0857318
Painel1	CD4plus_TEM_TIM3plus	HIVneg	CD4low	0.180861	0.0881494	2.05176	0.0433456	*	0.107968	0.0542309	0.250915	0.0857318
Painel1	CD4plus_TEM_TIM3plus	HIVneg	age	0.00486599	0.00261899	1.85796	0.06672	.	0.107968	0.0542309	0.250915	0.0857318
Painel1	CD4plus_TEM_TIM3plus	HIVneg	Sex:Female	0.00643544	0.057295	0.112321	0.91084		0.107968	0.0542309	0.250915	0.0857318
Painel1	CD4plus_Boolean_PD1minusTIGITminusTIM3minus	HIVneg	HIVneg	78.236	4.26489	18.3442	6.10488e-31	***	0.420817	0.385926	9.1906	8.64299e-09
Painel1	CD4plus_Boolean_PD1minusTIGITminusTIM3minus	HIVneg	CD4high	-4.11131	2.49608	-1.64711	0.103317		0.420817	0.385926	9.1906	8.64299e-09
Painel1	CD4plus_Boolean_PD1minusTIGITminusTIM3minus	HIVneg	CD4med	-16.5349	2.90644	-5.68906	1.86396e-07	***	0.420817	0.385926	9.1906	8.64299e-09
Painel1	CD4plus_Boolean_PD1minusTIGITminusTIM3minus	HIVneg	CD4low	-16.8082	3.22877	-5.20576	1.37598e-06	***	0.420817	0.385926	9.1906	8.64299e-09
Painel1	CD4plus_Boolean_PD1minusTIGITminusTIM3minus	HIVneg	age	-0.160879	0.0959293	-1.67706	0.0972936	.	0.420817	0.385926	9.1906	8.64299e-09
Painel1	CD4plus_Boolean_PD1minusTIGITminusTIM3minus	HIVneg	Sex:Female	-1.77968	2.09862	-0.848023	0.398864		0.420817	0.385926	9.1906	8.64299e-09
Painel1	CD4plus_Boolean_PD1minusTIGITminusTIM3plus	HIVneg	HIVneg	0.167002	0.225741	0.739798	0.46151		0.0446251	-0.0129276	0.486458	0.57021
Painel1	CD4plus_Boolean_PD1minusTIGITminusTIM3plus	HIVneg	CD4high	0.159831	0.132117	1.20977	0.229803		0.0446251	-0.0129276	0.486458	0.57021
Painel1	CD4plus_Boolean_PD1minusTIGITminusTIM3plus	HIVneg	CD4med	-0.0103083	0.153838	-0.0670078	0.946737		0.0446251	-0.0129276	0.486458	0.57021
Painel1	CD4plus_Boolean_PD1minusTIGITminusTIM3plus	HIVneg	CD4low	0.208822	0.170898	1.22191	0.225201		0.0446251	-0.0129276	0.486458	0.57021
Painel1	CD4plus_Boolean_PD1minusTIGITminusTIM3plus	HIVneg	age	0.00337435	0.00507753	0.664564	0.508172		0.0446251	-0.0129276	0.486458	0.57021
Painel1	CD4plus_Boolean_PD1minusTIGITminusTIM3plus	HIVneg	Sex:Female	0.0935044	0.11108	0.841776	0.402332		0.0446251	-0.0129276	0.486458	0.57021
Painel1	CD4plus_Boolean_PD1minusTIGITplusTIM3minus	HIVneg	HIVneg	9.10469	2.83373	3.21297	0.00187092	**	0.142447	0.0907875	6.10653	0.0235594
Painel1	CD4plus_Boolean_PD1minusTIGITplusTIM3minus	HIVneg	CD4high	1.87796	1.65848	1.13234	0.260752		0.142447	0.0907875	6.10653	0.0235594
Painel1	CD4plus_Boolean_PD1minusTIGITplusTIM3minus	HIVneg	CD4med	2.78546	1.93113	1.4424	0.152954		0.142447	0.0907875	6.10653	0.0235594
Painel1	CD4plus_Boolean_PD1minusTIGITplusTIM3minus	HIVneg	CD4low	4.68295	2.1453	2.18289	0.0318685	*	0.142447	0.0907875	6.10653	0.0235594
Painel1	CD4plus_Boolean_PD1minusTIGITplusTIM3minus	HIVneg	age	0.149218	0.0637385	2.34109	0.0216257	*	0.142447	0.0907875	6.10653	0.0235594
Painel1	CD4plus_Boolean_PD1minusTIGITplusTIM3minus	HIVneg	Sex:Female	1.95722	1.39439	1.40364	0.164157		0.142447	0.0907875	6.10653	0.0235594
Painel1	CD4plus_Boolean_PD1minusTIGITplusTIM3plus	HIVneg	HIVneg	0.0185662	0.0319951	0.580283	0.563296		0.0993165	0.0450585	0.0689477	0.115772
Painel1	CD4plus_Boolean_PD1minusTIGITplusTIM3plus	HIVneg	CD4high	0.045135	0.0187256	2.41034	0.018147	*	0.0993165	0.0450585	0.0689477	0.115772
Painel1	CD4plus_Boolean_PD1minusTIGITplusTIM3plus	HIVneg	CD4med	0.0264985	0.0218041	1.2153	0.227697		0.0993165	0.0450585	0.0689477	0.115772
Painel1	CD4plus_Boolean_PD1minusTIGITplusTIM3plus	HIVneg	CD4low	0.0505121	0.0242222	2.08537	0.0401078	*	0.0993165	0.0450585	0.0689477	0.115772
Painel1	CD4plus_Boolean_PD1minusTIGITplusTIM3plus	HIVneg	age	0.000734037	0.00071966	1.01998	0.310703		0.0993165	0.0450585	0.0689477	0.115772
Painel1	CD4plus_Boolean_PD1minusTIGITplusTIM3plus	HIVneg	Sex:Female	0.00522374	0.0157438	0.331796	0.74088		0.0993165	0.0450585	0.0689477	0.115772
Painel1	CD4plus_Boolean_PD1plusTIGITminusTIM3minus	HIVneg	HIVneg	7.2891	1.73312	4.20577	6.53781e-05	***	0.224055	0.177312	3.73477	0.000673214
Painel1	CD4plus_Boolean_PD1plusTIGITminusTIM3minus	HIVneg	CD4high	-1.26812	1.01433	-1.25021	0.214736		0.224055	0.177312	3.73477	0.000673214
Painel1	CD4plus_Boolean_PD1plusTIGITminusTIM3minus	HIVneg	CD4med	3.77954	1.18109	3.20005	0.00194709	**	0.224055	0.177312	3.73477	0.000673214
Painel1	CD4plus_Boolean_PD1plusTIGITminusTIM3minus	HIVneg	CD4low	0.674285	1.31207	0.51391	0.608681		0.224055	0.177312	3.73477	0.000673214
Painel1	CD4plus_Boolean_PD1plusTIGITminusTIM3minus	HIVneg	age	-0.0162545	0.0389826	-0.416967	0.677779		0.224055	0.177312	3.73477	0.000673214
Painel1	CD4plus_Boolean_PD1plusTIGITminusTIM3minus	HIVneg	Sex:Female	-1.03508	0.852814	-1.21372	0.228295		0.224055	0.177312	3.73477	0.000673214
Painel1	CD4plus_Boolean_PD1plusTIGITminusTIM3plus	HIVneg	HIVneg	0.0185458	0.0489668	0.378743	0.705845		0.0833562	0.0281366	0.105521	0.195702
Painel1	CD4plus_Boolean_PD1plusTIGITminusTIM3plus	HIVneg	CD4high	0.00783569	0.0286584	0.273417	0.785212		0.0833562	0.0281366	0.105521	0.195702
Painel1	CD4plus_Boolean_PD1plusTIGITminusTIM3plus	HIVneg	CD4med	0.00778121	0.0333699	0.233181	0.816195		0.0833562	0.0281366	0.105521	0.195702
Painel1	CD4plus_Boolean_PD1plusTIGITminusTIM3plus	HIVneg	CD4low	0.0572971	0.0370706	1.54562	0.126001		0.0833562	0.0281366	0.105521	0.195702
Painel1	CD4plus_Boolean_PD1plusTIGITminusTIM3plus	HIVneg	age	0.00151854	0.0011014	1.37874	0.17168		0.0833562	0.0281366	0.105521	0.195702
Painel1	CD4plus_Boolean_PD1plusTIGITminusTIM3plus	HIVneg	Sex:Female	-0.0257336	0.024095	-1.068	0.288615		0.0833562	0.0281366	0.105521	0.195702
Painel1	CD4plus_Boolean_PD1plusTIGITplusTIM3minus	HIVneg	HIVneg	4.31336	2.36034	1.82743	0.0712289	.	0.437304	0.403407	5.08641	2.75331e-09
Painel1	CD4plus_Boolean_PD1plusTIGITplusTIM3minus	HIVneg	CD4high	2.88849	1.38142	2.09096	0.03959	*	0.437304	0.403407	5.08641	2.75331e-09
Painel1	CD4plus_Boolean_PD1plusTIGITplusTIM3minus	HIVneg	CD4med	10.1985	1.60853	6.34026	1.13725e-08	***	0.437304	0.403407	5.08641	2.75331e-09
Painel1	CD4plus_Boolean_PD1plusTIGITplusTIM3minus	HIVneg	CD4low	10.5092	1.78692	5.88117	8.25939e-08	***	0.437304	0.403407	5.08641	2.75331e-09
Painel1	CD4plus_Boolean_PD1plusTIGITplusTIM3minus	HIVneg	age	0.0167159	0.0530907	0.314855	0.753662		0.437304	0.403407	5.08641	2.75331e-09
Painel1	CD4plus_Boolean_PD1plusTIGITplusTIM3minus	HIVneg	Sex:Female	0.922277	1.16145	0.794072	0.429418		0.437304	0.403407	5.08641	2.75331e-09
Painel1	CD4plus_Boolean_PD1plusTIGITplusTIM3plus	HIVneg	HIVneg	0.0132639	0.0362856	0.365542	0.715637		0.140145	0.088347	0.0781933	0.0257921
Painel1	CD4plus_Boolean_PD1plusTIGITplusTIM3plus	HIVneg	CD4high	0.0545849	0.0212366	2.57032	0.011946	*	0.140145	0.088347	0.0781933	0.0257921
Painel1	CD4plus_Boolean_PD1plusTIGITplusTIM3plus	HIVneg	CD4med	0.0428814	0.0247279	1.73413	0.0866083	.	0.140145	0.088347	0.0781933	0.0257921
Painel1	CD4plus_Boolean_PD1plusTIGITplusTIM3plus	HIVneg	CD4low	0.0761093	0.0274703	2.77061	0.00690312	**	0.140145	0.088347	0.0781933	0.0257921
Painel1	CD4plus_Boolean_PD1plusTIGITplusTIM3plus	HIVneg	age	0.00081691	0.000816164	1.00091	0.319778		0.140145	0.088347	0.0781933	0.0257921
Painel1	CD4plus_Boolean_PD1plusTIGITplusTIM3plus	HIVneg	Sex:Female	-0.00505451	0.017855	-0.283086	0.777815		0.140145	0.088347	0.0781933	0.0257921
Painel1	CD8plusPD1plus	HIVneg	HIVneg	12.821	3.35319	3.82352	0.000253549	***	0.121729	0.0688209	7.22594	0.0520856
Painel1	CD8plusPD1plus	HIVneg	CD4high	1.41334	1.9625	0.720175	0.473441		0.121729	0.0688209	7.22594	0.0520856
Painel1	CD8plusPD1plus	HIVneg	CD4med	7.04216	2.28514	3.08172	0.00279245	**	0.121729	0.0688209	7.22594	0.0520856
Painel1	CD8plusPD1plus	HIVneg	CD4low	2.65477	2.53856	1.04578	0.2987		0.121729	0.0688209	7.22594	0.0520856
Painel1	CD8plusPD1plus	HIVneg	age	-0.103841	0.0754227	-1.37678	0.172282		0.121729	0.0688209	7.22594	0.0520856
Painel1	CD8plusPD1plus	HIVneg	Sex:Female	-0.553925	1.65	-0.335712	0.737936		0.121729	0.0688209	7.22594	0.0520856
Painel1	CD8plusTIGITplus	HIVneg	HIVneg	15.7781	6.48297	2.43378	0.0170882	*	0.366561	0.328402	13.9704	2.92354e-07
Painel1	CD8plusTIGITplus	HIVneg	CD4high	9.95777	3.79424	2.62445	0.0103285	*	0.366561	0.328402	13.9704	2.92354e-07
Painel1	CD8plusTIGITplus	HIVneg	CD4med	19.1155	4.41802	4.32672	4.19391e-05	***	0.366561	0.328402	13.9704	2.92354e-07
Painel1	CD8plusTIGITplus	HIVneg	CD4low	19.188	4.90798	3.90956	0.00018812	***	0.366561	0.328402	13.9704	2.92354e-07
Painel1	CD8plusTIGITplus	HIVneg	age	0.502073	0.14582	3.4431	0.000903602	***	0.366561	0.328402	13.9704	2.92354e-07
Painel1	CD8plusTIGITplus	HIVneg	Sex:Female	0.953009	3.19007	0.298742	0.765883		0.366561	0.328402	13.9704	2.92354e-07
Painel1	CD8plusTIM3plus	HIVneg	HIVneg	3.04987	0.983481	3.10109	0.00263396	**	0.0238803	-0.0349221	2.11934	0.843297
Painel1	CD8plusTIM3plus	HIVneg	CD4high	0.0770484	0.575594	0.133859	0.893838		0.0238803	-0.0349221	2.11934	0.843297
Painel1	CD8plusTIM3plus	HIVneg	CD4med	0.566153	0.670223	0.844723	0.400694		0.0238803	-0.0349221	2.11934	0.843297
Painel1	CD8plusTIM3plus	HIVneg	CD4low	0.289625	0.744551	0.388993	0.698277		0.0238803	-0.0349221	2.11934	0.843297
Painel1	CD8plusTIM3plus	HIVneg	age	-0.0255912	0.0221212	-1.15686	0.250648		0.0238803	-0.0349221	2.11934	0.843297
Painel1	CD8plusTIM3plus	HIVneg	Sex:Female	0.243556	0.48394	0.503276	0.616103		0.0238803	-0.0349221	2.11934	0.843297
Painel1	CD8plus_TCM_	HIVneg	HIVneg	1.8499	2.03877	0.907363	0.366842		0.134038	0.0818712	4.39343	0.0327034
Painel1	CD8plus_TCM_	HIVneg	CD4high	-1.37029	1.19322	-1.1484	0.254101		0.134038	0.0818712	4.39343	0.0327034
Painel1	CD8plus_TCM_	HIVneg	CD4med	-0.698189	1.38938	-0.502517	0.616635		0.134038	0.0818712	4.39343	0.0327034
Painel1	CD8plus_TCM_	HIVneg	CD4low	-1.39407	1.54347	-0.903206	0.369031		0.134038	0.0818712	4.39343	0.0327034
Painel1	CD8plus_TCM_	HIVneg	age	0.137081	0.0458576	2.98928	0.00367821	**	0.134038	0.0818712	4.39343	0.0327034
Painel1	CD8plus_TCM_	HIVneg	Sex:Female	-1.50726	1.00322	-1.50243	0.136781		0.134038	0.0818712	4.39343	0.0327034
Painel1	CD8plus_TEF_	HIVneg	HIVneg	27.1659	6.22958	4.36079	3.69617e-05	***	0.0584805	0.00176243	13.4244	0.404887
Painel1	CD8plus_TEF_	HIVneg	CD4high	-0.723017	3.64594	-0.198308	0.843289		0.0584805	0.00176243	13.4244	0.404887
Painel1	CD8plus_TEF_	HIVneg	CD4med	1.3159	4.24534	0.309964	0.757365		0.0584805	0.00176243	13.4244	0.404887
Painel1	CD8plus_TEF_	HIVneg	CD4low	5.81266	4.71615	1.2325	0.221241		0.0584805	0.00176243	13.4244	0.404887
Painel1	CD8plus_TEF_	HIVneg	age	0.0709143	0.140121	0.506095	0.614132		0.0584805	0.00176243	13.4244	0.404887
Painel1	CD8plus_TEF_	HIVneg	Sex:Female	-3.86016	3.06538	-1.25928	0.211461		0.0584805	0.00176243	13.4244	0.404887
Painel1	CD8plus_TEM_	HIVneg	HIVneg	13.6309	6.37712	2.13747	0.0355018	*	0.158452	0.107757	13.7423	0.0123575
Painel1	CD8plus_TEM_	HIVneg	CD4high	2.24214	3.73229	0.600743	0.549648		0.158452	0.107757	13.7423	0.0123575
Painel1	CD8plus_TEM_	HIVneg	CD4med	8.58983	4.34588	1.97654	0.0514142	.	0.158452	0.107757	13.7423	0.0123575
Painel1	CD8plus_TEM_	HIVneg	CD4low	6.43728	4.82784	1.33337	0.18606		0.158452	0.107757	13.7423	0.0123575
Painel1	CD8plus_TEM_	HIVneg	age	0.36739	0.143439	2.56129	0.0122371	*	0.158452	0.107757	13.7423	0.0123575
Painel1	CD8plus_TEM_	HIVneg	Sex:Female	-0.717315	3.13798	-0.228591	0.819749		0.158452	0.107757	13.7423	0.0123575
Painel1	CD8plus_TN_	HIVneg	HIVneg	57.4711	7.34316	7.82648	1.44004e-11	***	0.276535	0.232953	15.8241	4.90479e-05
Painel1	CD8plus_TN_	HIVneg	CD4high	-0.151759	4.29768	-0.035312	0.971916		0.276535	0.232953	15.8241	4.90479e-05
Painel1	CD8plus_TN_	HIVneg	CD4med	-9.23875	5.00423	-1.84619	0.0684294	.	0.276535	0.232953	15.8241	4.90479e-05
Painel1	CD8plus_TN_	HIVneg	CD4low	-10.8977	5.55919	-1.96031	0.0533147	.	0.276535	0.232953	15.8241	4.90479e-05
Painel1	CD8plus_TN_	HIVneg	age	-0.576313	0.165168	-3.48925	0.000777923	***	0.276535	0.232953	15.8241	4.90479e-05
Painel1	CD8plus_TN_	HIVneg	Sex:Female	6.06407	3.61334	1.67824	0.097061	.	0.276535	0.232953	15.8241	4.90479e-05
Painel1	CD8plus_TN_PD1plus	HIVneg	HIVneg	1.6278	0.617728	2.63514	0.0100334	*	0.0784201	0.0229033	1.33117	0.228254
Painel1	CD8plus_TN_PD1plus	HIVneg	CD4high	0.128767	0.361533	0.356169	0.722618		0.0784201	0.0229033	1.33117	0.228254
Painel1	CD8plus_TN_PD1plus	HIVneg	CD4med	-0.0828472	0.42097	-0.196801	0.844465		0.0784201	0.0229033	1.33117	0.228254
Painel1	CD8plus_TN_PD1plus	HIVneg	CD4low	-0.175853	0.467656	-0.37603	0.707854		0.0784201	0.0229033	1.33117	0.228254
Painel1	CD8plus_TN_PD1plus	HIVneg	age	-0.021527	0.0138944	-1.54933	0.125108		0.0784201	0.0229033	1.33117	0.228254
Painel1	CD8plus_TN_PD1plus	HIVneg	Sex:Female	0.494577	0.303965	1.62708	0.10751		0.0784201	0.0229033	1.33117	0.228254
Painel1	CD8plus_TN_TIGITplus	HIVneg	HIVneg	2.46055	0.978958	2.51343	0.0138895	*	0.107045	0.0532521	2.1096	0.0885682
Painel1	CD8plus_TN_TIGITplus	HIVneg	CD4high	1.25601	0.572947	2.1922	0.0311655	*	0.107045	0.0532521	2.1096	0.0885682
Painel1	CD8plus_TN_TIGITplus	HIVneg	CD4med	1.23059	0.667141	1.84458	0.0686664	.	0.107045	0.0532521	2.1096	0.0885682
Painel1	CD8plus_TN_TIGITplus	HIVneg	CD4low	1.19785	0.741127	1.61625	0.109835		0.107045	0.0532521	2.1096	0.0885682
Painel1	CD8plus_TN_TIGITplus	HIVneg	age	-0.0129012	0.0220195	-0.585898	0.559534		0.107045	0.0532521	2.1096	0.0885682
Painel1	CD8plus_TN_TIGITplus	HIVneg	Sex:Female	1.19593	0.481715	2.48266	0.0150553	*	0.107045	0.0532521	2.1096	0.0885682
Painel1	CD8plus_TN__TIM3plus	HIVneg	HIVneg	1.50204	0.515025	2.91644	0.00455237	**	0.0729542	0.017108	1.10985	0.269257
Painel1	CD8plus_TN__TIM3plus	HIVneg	CD4high	-0.0758209	0.301425	-0.251542	0.802017		0.0729542	0.017108	1.10985	0.269257
Painel1	CD8plus_TN__TIM3plus	HIVneg	CD4med	-0.123337	0.35098	-0.351408	0.726173		0.0729542	0.017108	1.10985	0.269257
Painel1	CD8plus_TN__TIM3plus	HIVneg	CD4low	-0.258851	0.389904	-0.663886	0.508603		0.0729542	0.017108	1.10985	0.269257
Painel1	CD8plus_TN__TIM3plus	HIVneg	age	-0.0206285	0.0115844	-1.78072	0.0786175	.	0.0729542	0.017108	1.10985	0.269257
Painel1	CD8plus_TN__TIM3plus	HIVneg	Sex:Female	0.282678	0.253428	1.11542	0.26789		0.0729542	0.017108	1.10985	0.269257
Painel1	CD8plus_TCM_PD1plus	HIVneg	HIVneg	0.753873	0.299465	2.5174	0.0137452	*	0.0294579	-0.0290085	0.645329	0.772548
Painel1	CD8plus_TCM_PD1plus	HIVneg	CD4high	-0.09543	0.175265	-0.544489	0.587565		0.0294579	-0.0290085	0.645329	0.772548
Painel1	CD8plus_TCM_PD1plus	HIVneg	CD4med	0.18714	0.204079	0.916995	0.361802		0.0294579	-0.0290085	0.645329	0.772548
Painel1	CD8plus_TCM_PD1plus	HIVneg	CD4low	-0.0585126	0.226712	-0.258092	0.796975		0.0294579	-0.0290085	0.645329	0.772548
Painel1	CD8plus_TCM_PD1plus	HIVneg	age	0.000625729	0.00673579	0.0928962	0.92621		0.0294579	-0.0290085	0.645329	0.772548
Painel1	CD8plus_TCM_PD1plus	HIVneg	Sex:Female	-0.0348572	0.147357	-0.236549	0.813589		0.0294579	-0.0290085	0.645329	0.772548
Painel1	CD8plus_TCM_TIGITplus	HIVneg	HIVneg	0.303535	1.23169	0.246437	0.805952		0.152671	0.101627	2.65423	0.0156496
Painel1	CD8plus_TCM_TIGITplus	HIVneg	CD4high	-0.519351	0.720864	-0.720456	0.473269		0.152671	0.101627	2.65423	0.0156496
Painel1	CD8plus_TCM_TIGITplus	HIVneg	CD4med	0.0906504	0.839376	0.107997	0.914258		0.152671	0.101627	2.65423	0.0156496
Painel1	CD8plus_TCM_TIGITplus	HIVneg	CD4low	-0.366025	0.932463	-0.392536	0.695669		0.152671	0.101627	2.65423	0.0156496
Painel1	CD8plus_TCM_TIGITplus	HIVneg	age	0.095656	0.0277042	3.45276	0.000875808	***	0.152671	0.101627	2.65423	0.0156496
Painel1	CD8plus_TCM_TIGITplus	HIVneg	Sex:Female	-0.486347	0.606078	-0.802449	0.424585		0.152671	0.101627	2.65423	0.0156496
Painel1	CD8plus_TCM_TIM3plus	HIVneg	HIVneg	0.132263	0.0870408	1.51955	0.132424		0.0388552	-0.0190451	0.187568	0.646479
Painel1	CD8plus_TCM_TIM3plus	HIVneg	CD4high	-0.0338732	0.0509417	-0.664941	0.507931		0.0388552	-0.0190451	0.187568	0.646479
Painel1	CD8plus_TCM_TIM3plus	HIVneg	CD4med	0.0345315	0.0593166	0.582155	0.56204		0.0388552	-0.0190451	0.187568	0.646479
Painel1	CD8plus_TCM_TIM3plus	HIVneg	CD4low	-0.0485556	0.0658948	-0.736864	0.463283		0.0388552	-0.0190451	0.187568	0.646479
Painel1	CD8plus_TCM_TIM3plus	HIVneg	age	0.000799461	0.00195779	0.408349	0.684069		0.0388552	-0.0190451	0.187568	0.646479
Painel1	CD8plus_TCM_TIM3plus	HIVneg	Sex:Female	-0.0405377	0.0428301	-0.946477	0.346653		0.0388552	-0.0190451	0.187568	0.646479
Painel1	CD8plus_TEF_PD1plus	HIVneg	HIVneg	3.99937	1.28462	3.11326	0.00253875	**	0.0443403	-0.0132296	2.76829	0.573902
Painel1	CD8plus_TEF_PD1plus	HIVneg	CD4high	0.232627	0.751842	0.309409	0.757786		0.0443403	-0.0132296	2.76829	0.573902
Painel1	CD8plus_TEF_PD1plus	HIVneg	CD4med	1.21318	0.875447	1.38578	0.169526		0.0443403	-0.0132296	2.76829	0.573902
Painel1	CD8plus_TEF_PD1plus	HIVneg	CD4low	0.942583	0.972534	0.969203	0.33526		0.0443403	-0.0132296	2.76829	0.573902
Painel1	CD8plus_TEF_PD1plus	HIVneg	age	-0.0432874	0.0288948	-1.4981	0.1379		0.0443403	-0.0132296	2.76829	0.573902
Painel1	CD8plus_TEF_PD1plus	HIVneg	Sex:Female	0.00502768	0.632124	0.00795363	0.993673		0.0443403	-0.0132296	2.76829	0.573902
Painel1	CD8plus_TEF_TIGITplus	HIVneg	HIVneg	11.7063	4.66999	2.50672	0.0141368	*	0.130773	0.0784098	10.0636	0.037064
Painel1	CD8plus_TEF_TIGITplus	HIVneg	CD4high	3.58843	2.73317	1.31292	0.192829		0.130773	0.0784098	10.0636	0.037064
Painel1	CD8plus_TEF_TIGITplus	HIVneg	CD4med	6.94725	3.18251	2.18295	0.0318641	*	0.130773	0.0784098	10.0636	0.037064
Painel1	CD8plus_TEF_TIGITplus	HIVneg	CD4low	8.82213	3.53545	2.49533	0.0145649	*	0.130773	0.0784098	10.0636	0.037064
Painel1	CD8plus_TEF_TIGITplus	HIVneg	age	0.111342	0.105041	1.05998	0.292227		0.130773	0.0784098	10.0636	0.037064
Painel1	CD8plus_TEF_TIGITplus	HIVneg	Sex:Female	-1.01259	2.29796	-0.44065	0.660612		0.130773	0.0784098	10.0636	0.037064
Painel1	CD8plus_TEF_TIM3plus	HIVneg	HIVneg	0.6794	0.367423	1.84909	0.0680045	.	0.0578981	0.00114494	0.791776	0.411179
Painel1	CD8plus_TEF_TIM3plus	HIVneg	CD4high	0.143462	0.215039	0.667144	0.506531		0.0578981	0.00114494	0.791776	0.411179
Painel1	CD8plus_TEF_TIM3plus	HIVneg	CD4med	0.391545	0.250392	1.56373	0.121686		0.0578981	0.00114494	0.791776	0.411179
Painel1	CD8plus_TEF_TIM3plus	HIVneg	CD4low	0.519212	0.27816	1.86659	0.0654898	.	0.0578981	0.00114494	0.791776	0.411179
Painel1	CD8plus_TEF_TIM3plus	HIVneg	age	-0.00423531	0.00826437	-0.512478	0.609678		0.0578981	0.00114494	0.791776	0.411179
Painel1	CD8plus_TEF_TIM3plus	HIVneg	Sex:Female	-0.0532968	0.180798	-0.294787	0.768892		0.0578981	0.00114494	0.791776	0.411179
Painel1	CD8plus_TEM_PD1plus	HIVneg	HIVneg	6.38262	2.05228	3.11001	0.00256388	**	0.194884	0.146383	4.42255	0.00258324
Painel1	CD8plus_TEM_PD1plus	HIVneg	CD4high	1.05615	1.20112	0.879305	0.381775		0.194884	0.146383	4.42255	0.00258324
Painel1	CD8plus_TEM_PD1plus	HIVneg	CD4med	5.53936	1.39859	3.96067	0.000157261	***	0.194884	0.146383	4.42255	0.00258324
Painel1	CD8plus_TEM_PD1plus	HIVneg	CD4low	1.89504	1.55369	1.2197	0.226033		0.194884	0.146383	4.42255	0.00258324
Painel1	CD8plus_TEM_PD1plus	HIVneg	age	-0.0388651	0.0461615	-0.841937	0.402243		0.194884	0.146383	4.42255	0.00258324
Painel1	CD8plus_TEM_PD1plus	HIVneg	Sex:Female	-0.989046	1.00986	-0.979384	0.330236		0.194884	0.146383	4.42255	0.00258324
Painel1	CD8plus_TEM_TIGITplus	HIVneg	HIVneg	1.20985	4.68911	0.258013	0.797035		0.262958	0.218558	10.1048	9.90115e-05
Painel1	CD8plus_TEM_TIGITplus	HIVneg	CD4high	5.60515	2.74436	2.04243	0.0442835	*	0.262958	0.218558	10.1048	9.90115e-05
Painel1	CD8plus_TEM_TIGITplus	HIVneg	CD4med	10.9913	3.19554	3.43958	0.000913939	***	0.262958	0.218558	10.1048	9.90115e-05
Painel1	CD8plus_TEM_TIGITplus	HIVneg	CD4low	9.66512	3.54992	2.72263	0.00789195	**	0.262958	0.218558	10.1048	9.90115e-05
Painel1	CD8plus_TEM_TIGITplus	HIVneg	age	0.308262	0.105471	2.92271	0.00447008	**	0.262958	0.218558	10.1048	9.90115e-05
Painel1	CD8plus_TEM_TIGITplus	HIVneg	Sex:Female	1.1547	2.30737	0.500443	0.618088		0.262958	0.218558	10.1048	9.90115e-05
Painel1	CD8plus_TEM_TIM3plus	HIVneg	HIVneg	0.363429	0.293964	1.23631	0.219832		0.106889	0.0530876	0.633475	0.0890529
Painel1	CD8plus_TEM_TIM3plus	HIVneg	CD4high	0.150783	0.172046	0.876413	0.383335		0.106889	0.0530876	0.633475	0.0890529
Painel1	CD8plus_TEM_TIM3plus	HIVneg	CD4med	0.530426	0.200331	2.64775	0.00969524	**	0.106889	0.0530876	0.633475	0.0890529
Painel1	CD8plus_TEM_TIM3plus	HIVneg	CD4low	0.338003	0.222547	1.51879	0.132616		0.106889	0.0530876	0.633475	0.0890529
Painel1	CD8plus_TEM_TIM3plus	HIVneg	age	0.00168795	0.00661207	0.255283	0.799136		0.106889	0.0530876	0.633475	0.0890529
Painel1	CD8plus_TEM_TIM3plus	HIVneg	Sex:Female	-0.0753111	0.14465	-0.520642	0.604002		0.106889	0.0530876	0.633475	0.0890529
Painel1	CD8plus_Boolean_PD1minusTIGITminusTIM3minus	HIVneg	HIVneg	78.4537	6.41475	12.2302	2.90603e-20	***	0.348733	0.3095	13.8234	8.62528e-07
Painel1	CD8plus_Boolean_PD1minusTIGITminusTIM3minus	HIVneg	CD4high	-9.35164	3.75431	-2.49091	0.0147345	*	0.348733	0.3095	13.8234	8.62528e-07
Painel1	CD8plus_Boolean_PD1minusTIGITminusTIM3minus	HIVneg	CD4med	-18.4682	4.37153	-4.22465	6.10297e-05	***	0.348733	0.3095	13.8234	8.62528e-07
Painel1	CD8plus_Boolean_PD1minusTIGITminusTIM3minus	HIVneg	CD4low	-18.2824	4.85633	-3.76466	0.000310283	***	0.348733	0.3095	13.8234	8.62528e-07
Painel1	CD8plus_Boolean_PD1minusTIGITminusTIM3minus	HIVneg	age	-0.460415	0.144286	-3.191	0.00200218	**	0.348733	0.3095	13.8234	8.62528e-07
Painel1	CD8plus_Boolean_PD1minusTIGITminusTIM3minus	HIVneg	Sex:Female	-0.29402	3.1565	-0.0931476	0.926011		0.348733	0.3095	13.8234	8.62528e-07
Painel1	CD8plus_Boolean_PD1minusTIGITminusTIM3plus	HIVneg	HIVneg	2.06387	0.510251	4.0448	0.000116751	***	0.0877759	0.0328227	1.09956	0.16991
Painel1	CD8plus_Boolean_PD1minusTIGITminusTIM3plus	HIVneg	CD4high	-0.0946922	0.298631	-0.317088	0.751973		0.0877759	0.0328227	1.09956	0.16991
Painel1	CD8plus_Boolean_PD1minusTIGITminusTIM3plus	HIVneg	CD4med	-0.215587	0.347727	-0.61999	0.536963		0.0877759	0.0328227	1.09956	0.16991
Painel1	CD8plus_Boolean_PD1minusTIGITminusTIM3plus	HIVneg	CD4low	-0.268793	0.386289	-0.695834	0.488477		0.0877759	0.0328227	1.09956	0.16991
Painel1	CD8plus_Boolean_PD1minusTIGITminusTIM3plus	HIVneg	age	-0.0251622	0.011477	-2.19241	0.0311497	*	0.0877759	0.0328227	1.09956	0.16991
Painel1	CD8plus_Boolean_PD1minusTIGITminusTIM3plus	HIVneg	Sex:Female	0.181618	0.251079	0.723351	0.471498		0.0877759	0.0328227	1.09956	0.16991
Painel1	CD8plus_Boolean_PD1minusTIGITplusTIM3minus	HIVneg	HIVneg	7.07595	5.93169	1.19291	0.236305		0.336658	0.296697	12.7825	1.75983e-06
Painel1	CD8plus_Boolean_PD1minusTIGITplusTIM3minus	HIVneg	CD4high	8.25656	3.47159	2.37832	0.0196885	*	0.336658	0.296697	12.7825	1.75983e-06
Painel1	CD8plus_Boolean_PD1minusTIGITplusTIM3minus	HIVneg	CD4med	12.3953	4.04233	3.06637	0.00292425	**	0.336658	0.296697	12.7825	1.75983e-06
Painel1	CD8plus_Boolean_PD1minusTIGITplusTIM3minus	HIVneg	CD4low	15.4132	4.49063	3.43231	0.000935613	***	0.336658	0.296697	12.7825	1.75983e-06
Painel1	CD8plus_Boolean_PD1minusTIGITplusTIM3minus	HIVneg	age	0.550952	0.13342	4.12945	8.62055e-05	***	0.336658	0.296697	12.7825	1.75983e-06
Painel1	CD8plus_Boolean_PD1minusTIGITplusTIM3minus	HIVneg	Sex:Female	1.41914	2.9188	0.486208	0.628101		0.336658	0.296697	12.7825	1.75983e-06
Painel1	CD8plus_Boolean_PD1minusTIGITplusTIM3plus	HIVneg	HIVneg	0.390967	0.400585	0.975991	0.331905		0.0747002	0.0189592	0.863237	0.255573
Painel1	CD8plus_Boolean_PD1minusTIGITplusTIM3plus	HIVneg	CD4high	0.12207	0.234447	0.52067	0.603983		0.0747002	0.0189592	0.863237	0.255573
Painel1	CD8plus_Boolean_PD1minusTIGITplusTIM3plus	HIVneg	CD4med	0.530926	0.272991	1.94485	0.0551797	.	0.0747002	0.0189592	0.863237	0.255573
Painel1	CD8plus_Boolean_PD1minusTIGITplusTIM3plus	HIVneg	CD4low	0.461085	0.303265	1.5204	0.132211		0.0747002	0.0189592	0.863237	0.255573
Painel1	CD8plus_Boolean_PD1minusTIGITplusTIM3plus	HIVneg	age	0.00652178	0.00901027	0.723816	0.471214		0.0747002	0.0189592	0.863237	0.255573
Painel1	CD8plus_Boolean_PD1minusTIGITplusTIM3plus	HIVneg	Sex:Female	0.101497	0.197115	0.514914	0.607982		0.0747002	0.0189592	0.863237	0.255573
Painel1	CD8plus_Boolean_PD1plusTIGITminusTIM3minus	HIVneg	HIVneg	3.86919	0.909349	4.2549	5.46368e-05	***	0.079208	0.0237386	1.9596	0.222782
Painel1	CD8plus_Boolean_PD1plusTIGITminusTIM3minus	HIVneg	CD4high	-0.284064	0.532208	-0.533747	0.594943		0.079208	0.0237386	1.9596	0.222782
Painel1	CD8plus_Boolean_PD1plusTIGITminusTIM3minus	HIVneg	CD4med	0.491835	0.619704	0.793661	0.429656		0.079208	0.0237386	1.9596	0.222782
Painel1	CD8plus_Boolean_PD1plusTIGITminusTIM3minus	HIVneg	CD4low	-0.693673	0.688429	-1.00762	0.316567		0.079208	0.0237386	1.9596	0.222782
Painel1	CD8plus_Boolean_PD1plusTIGITminusTIM3minus	HIVneg	age	-0.0400291	0.0204538	-1.95705	0.053703	.	0.079208	0.0237386	1.9596	0.222782
Painel1	CD8plus_Boolean_PD1plusTIGITminusTIM3minus	HIVneg	Sex:Female	0.0936348	0.447463	0.209257	0.83476		0.079208	0.0237386	1.9596	0.222782
Painel1	CD8plus_Boolean_PD1plusTIGITminusTIM3plus	HIVneg	HIVneg	0.225855	0.0700797	3.22283	0.00181468	**	0.0653512	0.0090471	0.151018	0.335507
Painel1	CD8plus_Boolean_PD1plusTIGITminusTIM3plus	HIVneg	CD4high	-0.00147176	0.041015	-0.0358835	0.971461		0.0653512	0.0090471	0.151018	0.335507
Painel1	CD8plus_Boolean_PD1plusTIGITminusTIM3plus	HIVneg	CD4med	0.0205956	0.047758	0.43125	0.667405		0.0653512	0.0090471	0.151018	0.335507
Painel1	CD8plus_Boolean_PD1plusTIGITminusTIM3plus	HIVneg	CD4low	-0.0256768	0.0530543	-0.483971	0.629681		0.0653512	0.0090471	0.151018	0.335507
Painel1	CD8plus_Boolean_PD1plusTIGITminusTIM3plus	HIVneg	age	-0.00348872	0.00157629	-2.21325	0.0296246	*	0.0653512	0.0090471	0.151018	0.335507
Painel1	CD8plus_Boolean_PD1plusTIGITminusTIM3plus	HIVneg	Sex:Female	0.00210582	0.034484	0.0610665	0.951453		0.0653512	0.0090471	0.151018	0.335507
Painel1	CD8plus_Boolean_PD1plusTIGITplusTIM3minus	HIVneg	HIVneg	8.20223	2.54835	3.21865	0.00183835	**	0.152388	0.101327	5.49154	0.0158303
Painel1	CD8plus_Boolean_PD1plusTIGITplusTIM3minus	HIVneg	CD4high	1.63528	1.49145	1.09643	0.27606		0.152388	0.101327	5.49154	0.0158303
Painel1	CD8plus_Boolean_PD1plusTIGITplusTIM3minus	HIVneg	CD4med	6.2032	1.73665	3.57193	0.000593003	***	0.152388	0.101327	5.49154	0.0158303
Painel1	CD8plus_Boolean_PD1plusTIGITplusTIM3minus	HIVneg	CD4low	3.26406	1.92924	1.69188	0.0944192	.	0.152388	0.101327	5.49154	0.0158303
Painel1	CD8plus_Boolean_PD1plusTIGITplusTIM3minus	HIVneg	age	-0.0541087	0.0573194	-0.943986	0.347917		0.152388	0.101327	5.49154	0.0158303
Painel1	CD8plus_Boolean_PD1plusTIGITplusTIM3minus	HIVneg	Sex:Female	-0.571316	1.25396	-0.455609	0.649861		0.152388	0.101327	5.49154	0.0158303
Painel1	CD8plus_Boolean_PD1plusTIGITplusTIM3plus	HIVneg	HIVneg	0.387816	0.164235	2.36135	0.0205518	*	0.072711	0.0168502	0.353918	0.271207
Painel1	CD8plus_Boolean_PD1plusTIGITplusTIM3plus	HIVneg	CD4high	0.0584395	0.0961207	0.60798	0.544861		0.072711	0.0168502	0.353918	0.271207
Painel1	CD8plus_Boolean_PD1plusTIGITplusTIM3plus	HIVneg	CD4med	0.255417	0.111923	2.28208	0.0250441	*	0.072711	0.0168502	0.353918	0.271207
Painel1	CD8plus_Boolean_PD1plusTIGITplusTIM3plus	HIVneg	CD4low	0.12374	0.124336	0.995209	0.322527		0.072711	0.0168502	0.353918	0.271207
Painel1	CD8plus_Boolean_PD1plusTIGITplusTIM3plus	HIVneg	age	-0.00434963	0.00369411	-1.17745	0.242381		0.072711	0.0168502	0.353918	0.271207
Painel1	CD8plus_Boolean_PD1plusTIGITplusTIM3plus	HIVneg	Sex:Female	-0.0244434	0.0808151	-0.302461	0.763058		0.072711	0.0168502	0.353918	0.271207
Painel2	CD4plus_CD28minusCD57plus	HIVneg	HIVneg	1.42842	2.02777	0.704427	0.483092		0.144937	0.0946389	4.38823	0.0188149
Painel2	CD4plus_CD28minusCD57plus	HIVneg	CD4high	-1.9651	1.17534	-1.67194	0.0982139	.	0.144937	0.0946389	4.38823	0.0188149
Painel2	CD4plus_CD28minusCD57plus	HIVneg	CD4med	-2.53849	1.34718	-1.8843	0.0629419	.	0.144937	0.0946389	4.38823	0.0188149
Painel2	CD4plus_CD28minusCD57plus	HIVneg	CD4low	-0.148806	1.52636	-0.0974909	0.922566		0.144937	0.0946389	4.38823	0.0188149
Painel2	CD4plus_CD28minusCD57plus	HIVneg	age	0.0988236	0.0457446	2.16033	0.0335616	*	0.144937	0.0946389	4.38823	0.0188149
Painel2	CD4plus_CD28minusCD57plus	HIVneg	Sex:Female	-2.30097	0.982116	-2.34287	0.0214723	*	0.144937	0.0946389	4.38823	0.0188149
Painel2	CD8plus_CD28minusCD57plus	HIVneg	HIVneg	21.3819	6.9061	3.09609	0.00265591	**	0.135172	0.0842999	14.9452	0.0278941
Painel2	CD8plus_CD28minusCD57plus	HIVneg	CD4high	1.02104	4.00294	0.255074	0.799282		0.135172	0.0842999	14.9452	0.0278941
Painel2	CD8plus_CD28minusCD57plus	HIVneg	CD4med	4.01534	4.58816	0.875152	0.383958		0.135172	0.0842999	14.9452	0.0278941
Painel2	CD8plus_CD28minusCD57plus	HIVneg	CD4low	8.84609	5.1984	1.70169	0.0924681	.	0.135172	0.0842999	14.9452	0.0278941
Painel2	CD8plus_CD28minusCD57plus	HIVneg	age	0.200305	0.155795	1.2857	0.20204		0.135172	0.0842999	14.9452	0.0278941
Painel2	CD8plus_CD28minusCD57plus	HIVneg	Sex:Female	-7.24579	3.34485	-2.16625	0.0330919	*	0.135172	0.0842999	14.9452	0.0278941
Painel3_Ativ	CD4plus_Activated	HIVneg	HIVneg	0.341558	0.27535	1.24045	0.218222		0.125518	0.0740777	0.595876	0.0407301
Painel3_Ativ	CD4plus_Activated	HIVneg	CD4high	0.119689	0.1596	0.74993	0.455367		0.125518	0.0740777	0.595876	0.0407301
Painel3_Ativ	CD4plus_Activated	HIVneg	CD4med	0.426917	0.182933	2.33374	0.02197	*	0.125518	0.0740777	0.595876	0.0407301
Painel3_Ativ	CD4plus_Activated	HIVneg	CD4low	0.570714	0.207263	2.75357	0.00720742	**	0.125518	0.0740777	0.595876	0.0407301
Painel3_Ativ	CD4plus_Activated	HIVneg	age	0.00291741	0.00621164	0.469668	0.639795		0.125518	0.0740777	0.595876	0.0407301
Painel3_Ativ	CD4plus_Activated	HIVneg	Sex:Female	0.0352812	0.133361	0.264554	0.791993		0.125518	0.0740777	0.595876	0.0407301
Painel3_Ativ	CD8plus_Activated	HIVneg	HIVneg	0.364633	0.670123	0.544128	0.587778		0.119052	0.0672311	1.45019	0.0521563
Painel3_Ativ	CD8plus_Activated	HIVneg	CD4high	0.132396	0.38842	0.340859	0.734051		0.119052	0.0672311	1.45019	0.0521563
Painel3_Ativ	CD8plus_Activated	HIVneg	CD4med	0.861852	0.445206	1.93585	0.05621	.	0.119052	0.0672311	1.45019	0.0521563
Painel3_Ativ	CD8plus_Activated	HIVneg	CD4low	1.06287	0.50442	2.10712	0.0380542	*	0.119052	0.0672311	1.45019	0.0521563
Painel3_Ativ	CD8plus_Activated	HIVneg	age	0.0204716	0.0151174	1.35418	0.179269		0.119052	0.0672311	1.45019	0.0521563
Painel3_Ativ	CD8plus_Activated	HIVneg	Sex:Female	0.0539889	0.324563	0.166343	0.868282		0.119052	0.0672311	1.45019	0.0521563
Painel3_Mono	CD3minusHLAminusDRplusCM	HIVneg	HIVneg	63.6067	6.6367	9.58409	1.02322e-14	***	0.0248111	-0.039346	13.8342	0.856462
Painel3_Mono	CD3minusHLAminusDRplusCM	HIVneg	CD4high	-1.06	3.97872	-0.266416	0.79064		0.0248111	-0.039346	13.8342	0.856462
Painel3_Mono	CD3minusHLAminusDRplusCM	HIVneg	CD4med	3.54774	4.45133	0.797007	0.42793		0.0248111	-0.039346	13.8342	0.856462
Painel3_Mono	CD3minusHLAminusDRplusCM	HIVneg	CD4low	2.39096	5.03181	0.475169	0.636029		0.0248111	-0.039346	13.8342	0.856462
Painel3_Mono	CD3minusHLAminusDRplusCM	HIVneg	age	0.00237886	0.14905	0.0159601	0.987308		0.0248111	-0.039346	13.8342	0.856462
Painel3_Mono	CD3minusHLAminusDRplusCM	HIVneg	Sex:Female	-1.88456	3.27506	-0.575428	0.566702		0.0248111	-0.039346	13.8342	0.856462
Painel3_Mono	CD3minusHLAminusDRplusIM	HIVneg	HIVneg	29.2654	5.45066	5.36916	8.31015e-07	***	0.0370575	-0.0262939	11.3619	0.711406
Painel3_Mono	CD3minusHLAminusDRplusIM	HIVneg	CD4high	-0.262837	3.26768	-0.0804354	0.936102		0.0370575	-0.0262939	11.3619	0.711406
Painel3_Mono	CD3minusHLAminusDRplusIM	HIVneg	CD4med	-2.05228	3.65583	-0.561372	0.576196		0.0370575	-0.0262939	11.3619	0.711406
Painel3_Mono	CD3minusHLAminusDRplusIM	HIVneg	CD4low	-0.792495	4.13257	-0.191768	0.848435		0.0370575	-0.0262939	11.3619	0.711406
Painel3_Mono	CD3minusHLAminusDRplusIM	HIVneg	age	-0.168843	0.122414	-1.37928	0.171854		0.0370575	-0.0262939	11.3619	0.711406
Painel3_Mono	CD3minusHLAminusDRplusIM	HIVneg	Sex:Female	-0.0618342	2.68977	-0.0229886	0.98172		0.0370575	-0.0262939	11.3619	0.711406
Painel3_Mono	CD3minusHLAminusDRplusNCM	HIVneg	HIVneg	7.38686	5.25922	1.40455	0.164228		0.0367027	-0.0266722	10.9628	0.715804
Painel3_Mono	CD3minusHLAminusDRplusNCM	HIVneg	CD4high	1.20212	3.15292	0.381272	0.704065		0.0367027	-0.0266722	10.9628	0.715804
Painel3_Mono	CD3minusHLAminusDRplusNCM	HIVneg	CD4med	-1.57078	3.52743	-0.445305	0.657365		0.0367027	-0.0266722	10.9628	0.715804
Painel3_Mono	CD3minusHLAminusDRplusNCM	HIVneg	CD4low	-1.64981	3.98743	-0.413752	0.680221		0.0367027	-0.0266722	10.9628	0.715804
Painel3_Mono	CD3minusHLAminusDRplusNCM	HIVneg	age	0.164124	0.118114	1.38954	0.168726		0.0367027	-0.0266722	10.9628	0.715804
Painel3_Mono	CD3minusHLAminusDRplusNCM	HIVneg	Sex:Female	1.86606	2.5953	0.719013	0.474338		0.0367027	-0.0266722	10.9628	0.715804
Painel4	cTfh_CD45RAminusCXCR5plus	HIVneg	HIVneg	11.453	3.00752	3.80811	0.000263708	***	0.02539	-0.03194	6.50847	0.817325
Painel4	cTfh_CD45RAminusCXCR5plus	HIVneg	CD4high	-0.244032	1.74323	-0.139988	0.889001		0.02539	-0.03194	6.50847	0.817325
Painel4	cTfh_CD45RAminusCXCR5plus	HIVneg	CD4med	-0.572282	1.99809	-0.286415	0.775258		0.02539	-0.03194	6.50847	0.817325
Painel4	cTfh_CD45RAminusCXCR5plus	HIVneg	CD4low	0.117131	2.26384	0.0517399	0.958857		0.02539	-0.03194	6.50847	0.817325
Painel4	cTfh_CD45RAminusCXCR5plus	HIVneg	age	0.0924886	0.0678468	1.3632	0.17642		0.02539	-0.03194	6.50847	0.817325
Painel4	cTfh_CD45RAminusCXCR5plus	HIVneg	Sex:Female	-0.568847	1.45664	-0.390519	0.69713		0.02539	-0.03194	6.50847	0.817325
Painel4	cTfh_PD1plus	HIVneg	HIVneg	16.9535	5.00151	3.38967	0.00106307	**	0.409907	0.375196	10.8236	1.10234e-08
Painel4	cTfh_PD1plus	HIVneg	CD4high	10.4826	2.899	3.61594	0.000506532	***	0.409907	0.375196	10.8236	1.10234e-08
Painel4	cTfh_PD1plus	HIVneg	CD4med	21.0115	3.32283	6.32338	1.14082e-08	***	0.409907	0.375196	10.8236	1.10234e-08
Painel4	cTfh_PD1plus	HIVneg	CD4low	23.3127	3.76477	6.19234	2.02695e-08	***	0.409907	0.375196	10.8236	1.10234e-08
Painel4	cTfh_PD1plus	HIVneg	age	-0.00729993	0.112829	-0.0646988	0.948566		0.409907	0.375196	10.8236	1.10234e-08
Painel4	cTfh_PD1plus	HIVneg	Sex:Female	4.663	2.4224	1.92495	0.05758	.	0.409907	0.375196	10.8236	1.10234e-08
Painel5	Bcells	HIVneg	HIVneg	8.9279	1.75198	5.0959	2.06844e-06	***	0.0120491	-0.0460657	3.79139	0.958565
Painel5	Bcells	HIVneg	CD4high	-0.200737	1.01549	-0.197676	0.843771		0.0120491	-0.0460657	3.79139	0.958565
Painel5	Bcells	HIVneg	CD4med	0.360011	1.16395	0.309301	0.75785		0.0120491	-0.0460657	3.79139	0.958565
Painel5	Bcells	HIVneg	CD4low	-0.646939	1.31876	-0.490566	0.624998		0.0120491	-0.0460657	3.79139	0.958565
Painel5	Bcells	HIVneg	age	-0.023268	0.039523	-0.588722	0.557609		0.0120491	-0.0460657	3.79139	0.958565
Painel5	Bcells	HIVneg	Sex:Female	0.184652	0.848541	0.217612	0.828253		0.0120491	-0.0460657	3.79139	0.958565
Painel5	ImmatureBcells	HIVneg	HIVneg	10.2432	3.24603	3.15561	0.00221557	**	0.171992	0.123286	7.02462	0.00598995
Painel5	ImmatureBcells	HIVneg	CD4high	3.15631	1.88148	1.67757	0.0971045	.	0.171992	0.123286	7.02462	0.00598995
Painel5	ImmatureBcells	HIVneg	CD4med	1.04379	2.15654	0.484011	0.629623		0.171992	0.123286	7.02462	0.00598995
Painel5	ImmatureBcells	HIVneg	CD4low	1.05028	2.44337	0.429848	0.668394		0.171992	0.123286	7.02462	0.00598995
Painel5	ImmatureBcells	HIVneg	age	-0.0652605	0.0732273	-0.891203	0.375336		0.171992	0.123286	7.02462	0.00598995
Painel5	ImmatureBcells	HIVneg	Sex:Female	5.89575	1.57216	3.7501	0.000321849	***	0.171992	0.123286	7.02462	0.00598995
Painel5	AM_CD21minusCD27plus	HIVneg	HIVneg	2.9526	1.13771	2.59523	0.0111334	*	0.106295	0.0537239	2.46207	0.0836285
Painel5	AM_CD21minusCD27plus	HIVneg	CD4high	-0.496297	0.659441	-0.752602	0.453768		0.106295	0.0537239	2.46207	0.0836285
Painel5	AM_CD21minusCD27plus	HIVneg	CD4med	-0.0121883	0.755851	-0.0161253	0.987172		0.106295	0.0537239	2.46207	0.0836285
Painel5	AM_CD21minusCD27plus	HIVneg	CD4low	1.79159	0.856381	2.09204	0.0394178	*	0.106295	0.0537239	2.46207	0.0836285
Painel5	AM_CD21minusCD27plus	HIVneg	age	0.00381318	0.0256656	0.148572	0.882243		0.106295	0.0537239	2.46207	0.0836285
Painel5	AM_CD21minusCD27plus	HIVneg	Sex:Female	-0.639048	0.551028	-1.15974	0.249403		0.106295	0.0537239	2.46207	0.0836285
Painel5	NAIVE_CD21plusCD27minus	HIVneg	HIVneg	50.883	6.19695	8.21098	2.1281e-12	***	0.0886025	0.0349909	13.4106	0.154966
Painel5	NAIVE_CD21plusCD27minus	HIVneg	CD4high	4.4217	3.5919	1.23102	0.221711		0.0886025	0.0349909	13.4106	0.154966
Painel5	NAIVE_CD21plusCD27minus	HIVneg	CD4med	7.38074	4.11703	1.79273	0.0765728	.	0.0886025	0.0349909	13.4106	0.154966
Painel5	NAIVE_CD21plusCD27minus	HIVneg	CD4low	0.899085	4.66461	0.192746	0.847618		0.0886025	0.0349909	13.4106	0.154966
Painel5	NAIVE_CD21plusCD27minus	HIVneg	age	0.0616158	0.139797	0.440751	0.660512		0.0886025	0.0349909	13.4106	0.154966
Painel5	NAIVE_CD21plusCD27minus	HIVneg	Sex:Female	-4.71751	3.00139	-1.57178	0.119717		0.0886025	0.0349909	13.4106	0.154966
Painel5	NAIVE2	HIVneg	HIVneg	22.7087	6.30235	3.60322	0.000528509	***	0.0574481	0.00200386	13.6387	0.401808
Painel5	NAIVE2	HIVneg	CD4high	6.18889	3.65299	1.6942	0.093889	.	0.0574481	0.00200386	13.6387	0.401808
Painel5	NAIVE2	HIVneg	CD4med	5.0969	4.18705	1.2173	0.226859		0.0574481	0.00200386	13.6387	0.401808
Painel5	NAIVE2	HIVneg	CD4low	1.37297	4.74394	0.289416	0.772968		0.0574481	0.00200386	13.6387	0.401808
Painel5	NAIVE2	HIVneg	age	0.0502002	0.142175	0.353087	0.724897		0.0574481	0.00200386	13.6387	0.401808
Painel5	NAIVE2	HIVneg	Sex:Female	-2.64114	3.05243	-0.865258	0.389333		0.0574481	0.00200386	13.6387	0.401808
Painel5	RM_CD21plusCD27plus	HIVneg	HIVneg	25.1094	4.65047	5.39932	5.97003e-07	***	0.213705	0.167452	10.0639	0.000888679
Painel5	RM_CD21plusCD27plus	HIVneg	CD4high	-8.34219	2.69552	-3.09483	0.00266607	**	0.213705	0.167452	10.0639	0.000888679
Painel5	RM_CD21plusCD27plus	HIVneg	CD4med	-11.3633	3.08961	-3.67792	0.000411307	***	0.213705	0.167452	10.0639	0.000888679
Painel5	RM_CD21plusCD27plus	HIVneg	CD4low	-14.7561	3.50053	-4.21539	6.19189e-05	***	0.213705	0.167452	10.0639	0.000888679
Painel5	RM_CD21plusCD27plus	HIVneg	age	0.0392143	0.10491	0.373789	0.709492		0.213705	0.167452	10.0639	0.000888679
Painel5	RM_CD21plusCD27plus	HIVneg	Sex:Female	-2.21443	2.25238	-0.98315	0.328324		0.213705	0.167452	10.0639	0.000888679
Painel5	TLM_CD21minusCD27minus	HIVneg	HIVneg	7.51575	2.58399	2.90858	0.00463166	**	0.342136	0.303438	5.59193	8.67676e-07
Painel5	TLM_CD21minusCD27minus	HIVneg	CD4high	1.57623	1.49774	1.0524	0.295599		0.342136	0.303438	5.59193	8.67676e-07
Painel5	TLM_CD21minusCD27minus	HIVneg	CD4med	3.81749	1.71671	2.22372	0.0288191	*	0.342136	0.303438	5.59193	8.67676e-07
Painel5	TLM_CD21minusCD27minus	HIVneg	CD4low	12.2549	1.94504	6.30058	1.26116e-08	***	0.342136	0.303438	5.59193	8.67676e-07
Painel5	TLM_CD21minusCD27minus	HIVneg	age	-0.0169854	0.0582924	-0.291383	0.771468		0.342136	0.303438	5.59193	8.67676e-07
Painel5	TLM_CD21minusCD27minus	HIVneg	Sex:Female	0.831734	1.25151	0.664583	0.508116		0.342136	0.303438	5.59193	8.67676e-07
Painel5	TLM2	HIVneg	HIVneg	0.906597	0.317952	2.85136	0.00546309	**	0.136564	0.0857737	0.68807	0.0263889
Painel5	TLM2	HIVneg	CD4high	0.211994	0.184293	1.15031	0.253243		0.136564	0.0857737	0.68807	0.0263889
Painel5	TLM2	HIVneg	CD4med	0.484841	0.211236	2.29525	0.0241817	*	0.136564	0.0857737	0.68807	0.0263889
Painel5	TLM2	HIVneg	CD4low	0.742982	0.239331	3.10441	0.00258984	**	0.136564	0.0857737	0.68807	0.0263889
Painel5	TLM2	HIVneg	age	-0.0136359	0.00717271	-1.90108	0.0606799	.	0.136564	0.0857737	0.68807	0.0263889
Painel5	TLM2	HIVneg	Sex:Female	-0.0369697	0.153995	-0.240071	0.810853		0.136564	0.0857737	0.68807	0.0263889
Painel5	Plasmablast	HIVneg	HIVneg	1.37341	0.548235	2.50514	0.014148	*	0.0652204	0.0102334	1.18642	0.32284
Painel5	Plasmablast	HIVneg	CD4high	0.0726827	0.31777	0.228727	0.81963		0.0652204	0.0102334	1.18642	0.32284
Painel5	Plasmablast	HIVneg	CD4med	0.73422	0.364228	2.01583	0.0469767	*	0.0652204	0.0102334	1.18642	0.32284
Painel5	Plasmablast	HIVneg	CD4low	0.320076	0.412671	0.77562	0.440126		0.0652204	0.0102334	1.18642	0.32284
Painel5	Plasmablast	HIVneg	age	-0.0117825	0.0123677	-0.952687	0.34345		0.0652204	0.0102334	1.18642	0.32284
Painel5	Plasmablast	HIVneg	Sex:Female	-0.184275	0.265528	-0.693995	0.489578		0.0652204	0.0102334	1.18642	0.32284
Luminex	IL18pg_mL	HIVneg	HIVneg	303.264	76.7038	3.9537	0.000158668	***	0.139102	0.0884606	165.992	0.023837
Luminex	IL18pg_mL	HIVneg	CD4high	56.4122	44.4594	1.26885	0.207959		0.139102	0.0884606	165.992	0.023837
Luminex	IL18pg_mL	HIVneg	CD4med	87.7135	50.9593	1.72125	0.0888439	.	0.139102	0.0884606	165.992	0.023837
Luminex	IL18pg_mL	HIVneg	CD4low	59.0644	57.737	1.02299	0.309215		0.139102	0.0884606	165.992	0.023837
Luminex	IL18pg_mL	HIVneg	age	0.457538	1.73037	0.264417	0.792099		0.139102	0.0884606	165.992	0.023837
Luminex	IL18pg_mL	HIVneg	Sex:Female	-100.351	37.1502	-2.70123	0.0083374	**	0.139102	0.0884606	165.992	0.023837
Luminex	IL21pg_mL	HIVneg	HIVneg	-3.40413	15.1721	-0.224367	0.824542		0.226318	0.0504808	17.6427	0.305036
Luminex	IL21pg_mL	HIVneg	CD4high	-2.1022	10.0233	-0.209731	0.835808		0.226318	0.0504808	17.6427	0.305036
Luminex	IL21pg_mL	HIVneg	CD4med	17.4742	9.68116	1.80497	0.0847854	.	0.226318	0.0504808	17.6427	0.305036
Luminex	IL21pg_mL	HIVneg	CD4low	1.50723	9.67649	0.155762	0.877641		0.226318	0.0504808	17.6427	0.305036
Luminex	IL21pg_mL	HIVneg	age	0.205272	0.287415	0.7142	0.482613		0.226318	0.0504808	17.6427	0.305036
Luminex	IL21pg_mL	HIVneg	Sex:Female	-3.1112	7.85656	-0.396	0.695919		0.226318	0.0504808	17.6427	0.305036
Luminex	IL4pg_mL	HIVneg	HIVneg	12.1486	5.65228	2.14932	0.0375611	*	0.0810981	-0.0309632	8.03203	0.609539
Luminex	IL4pg_mL	HIVneg	CD4high	1.34825	3.25992	0.413582	0.681335		0.0810981	-0.0309632	8.03203	0.609539
Luminex	IL4pg_mL	HIVneg	CD4med	5.45468	3.43706	1.58702	0.120191		0.0810981	-0.0309632	8.03203	0.609539
Luminex	IL4pg_mL	HIVneg	CD4low	3.58664	3.75757	0.95451	0.345419		0.0810981	-0.0309632	8.03203	0.609539
Luminex	IL4pg_mL	HIVneg	age	-0.0756692	0.110165	-0.686874	0.496029		0.0810981	-0.0309632	8.03203	0.609539
Luminex	IL4pg_mL	HIVneg	Sex:Female	1.60596	2.58231	0.621909	0.537445		0.0810981	-0.0309632	8.03203	0.609539
Luminex	IL6pg_mL	HIVneg	HIVneg	4.17002	1.52732	2.73029	0.0102029	*	0.192627	0.0664745	2.02463	0.209248
Luminex	IL6pg_mL	HIVneg	CD4high	-0.476633	0.98445	-0.484162	0.631568		0.192627	0.0664745	2.02463	0.209248
Luminex	IL6pg_mL	HIVneg	CD4med	-0.453185	0.950418	-0.476827	0.636726		0.192627	0.0664745	2.02463	0.209248
Luminex	IL6pg_mL	HIVneg	CD4low	1.96806	1.01904	1.93129	0.0623452	.	0.192627	0.0664745	2.02463	0.209248
Luminex	IL6pg_mL	HIVneg	age	0.00295016	0.0297143	0.0992842	0.921532		0.192627	0.0664745	2.02463	0.209248
Luminex	IL6pg_mL	HIVneg	Sex:Female	0.0788283	0.827356	0.0952774	0.924689		0.192627	0.0664745	2.02463	0.209248
Luminex	IP10pg_mL	HIVneg	HIVneg	90.3882	85.0718	1.06249	0.291021		0.119749	0.06797	184.101	0.0507956
Luminex	IP10pg_mL	HIVneg	CD4high	11.4536	49.3096	0.232278	0.81688		0.119749	0.06797	184.101	0.0507956
Luminex	IP10pg_mL	HIVneg	CD4med	90.1649	56.5186	1.59531	0.114354		0.119749	0.06797	184.101	0.0507956
Luminex	IP10pg_mL	HIVneg	CD4low	161.47	64.0358	2.52156	0.0135492	*	0.119749	0.06797	184.101	0.0507956
Luminex	IP10pg_mL	HIVneg	age	0.336639	1.91914	0.175411	0.861174		0.119749	0.06797	184.101	0.0507956
Luminex	IP10pg_mL	HIVneg	Sex:Female	-43.6414	41.2031	-1.05918	0.292519		0.119749	0.06797	184.101	0.0507956
Luminex	CCL4pg_mL	HIVneg	HIVneg	456.396	979.892	0.465761	0.665617		0.433705	-0.274164	331.57	0.700749
Luminex	CCL4pg_mL	HIVneg	CD4high	-56.9543	452.617	-0.125833	0.905935		0.433705	-0.274164	331.57	0.700749
Luminex	CCL4pg_mL	HIVneg	CD4med	70.8747	419.964	0.168764	0.874173		0.433705	-0.274164	331.57	0.700749
Luminex	CCL4pg_mL	HIVneg	CD4low	556.311	504.182	1.10339	0.331772		0.433705	-0.274164	331.57	0.700749
Luminex	CCL4pg_mL	HIVneg	age	-7.96336	20.1051	-0.396086	0.712261		0.433705	-0.274164	331.57	0.700749
Luminex	CCL4pg_mL	HIVneg	Sex:Female	45.1539	262.972	0.171706	0.872006		0.433705	-0.274164	331.57	0.700749
Luminex	sCD163ng_mL	HIVneg	HIVneg	82.35	602.242	0.136739	0.89156		0.104246	0.0515542	1303.29	0.0900334
Luminex	sCD163ng_mL	HIVneg	CD4high	211.843	349.074	0.606872	0.545554		0.104246	0.0515542	1303.29	0.0900334
Luminex	sCD163ng_mL	HIVneg	CD4med	924.881	400.108	2.31158	0.0232205	*	0.104246	0.0515542	1303.29	0.0900334
Luminex	sCD163ng_mL	HIVneg	CD4low	338.858	453.323	0.747498	0.456826		0.104246	0.0515542	1303.29	0.0900334
Luminex	sCD163ng_mL	HIVneg	age	18.8821	13.586	1.38982	0.168212		0.104246	0.0515542	1303.29	0.0900334
Luminex	sCD163ng_mL	HIVneg	Sex:Female	4.82235	291.686	0.0165327	0.986848		0.104246	0.0515542	1303.29	0.0900334
