# Supplementary material for: Impact of HIV-Related Immune Impairment of Yellow Fever Vaccine Immunogenicity in People Living with HIV—ANRS 12403
Source: Vaccines (Basel). 2024 May 25;12(6):578. doi: 10.3390/vaccines12060578 (PMC11209244; doi:10.3390/vaccines12060578)
Supplement: Supplementary file 1 [file vaccines-12-00578-s001.zip › File S2 - Spearman Correlation Data.xlsx]

## Sheet: spearman_pvalues
Coluna1	Painel	Variable	age	tempHIV	nadir	tempTTO	mPRN_D0	CD4_D0	CD8_D0	CD4CD8Ratio_D0	CD4_D5	CD8_D5	CD4CD8Ratio_D5	mPRN_D30	CD4_D30	CD8_D30	CD4CD8Ratio_D30	mPRN_D365	CD4_D365	CD8_D365	CD4CD8Ratio_D365	CD4plusPD1plus	CD4plusTIGITplus	CD4plusTIM3plus	CD4plus_TCM_	CD4plus_TEF_	CD4plus_TEM_	CD4plus_TN_	CD4plus_TN_PD1plus	CD4plus_TN_TIGITplus	CD4plus_TN_TIM3plus	CD4plus_TCM_PD1plus	CD4plus_TCM_TIGITplus	CD4plus_TCM_TIM3plus	CD4plus_TEF_PD1plus	CD4plus_TEF_TIGITplus	CD4plus_TEF_TIM3plus	CD4plus_TEM_PD1plus	CD4plus_TEM_TIGITplus	CD4plus_TEM_TIM3plus	CD4plus_Boolean_PD1minusTIGITminusTIM3minus	CD4plus_Boolean_PD1minusTIGITminusTIM3plus	CD4plus_Boolean_PD1minusTIGITplusTIM3minus	CD4plus_Boolean_PD1minusTIGITplusTIM3plus	CD4plus_Boolean_PD1plusTIGITminusTIM3minus	CD4plus_Boolean_PD1plusTIGITminusTIM3plus	CD4plus_Boolean_PD1plusTIGITplusTIM3minus	CD4plus_Boolean_PD1plusTIGITplusTIM3plus	CD8plusPD1plus
age	DemoClin	age	#####	4.68884846680894e-05	0.256231547370457	0.000143528235167823	0.646530527300863	0.180641806390975	0.139515613347532	0.0361741279144441	0.110083379363203	0.197693283001565	0.0392133953647591	0.21985541292041	0.152259930731592	0.108592787752556	0.0278858038750834	0.547308208201864	0.0415447948048878	0.345012866190365	0.0300827975385432	0.11300484664669	0.0146809358731984	0.0492944218890209	0.327221234519133	0.00218755157375905	0.0141642178127936	0.0170210713570311	0.504926242350755	0.200442991474405	0.620137100769296	0.123064432630745	0.025872390119355	0.0355798600340795	0.905390455641926	0.0766560992924747	0.407213525267442	0.116616119285737	0.0063129439388782	0.0433963947012055	0.0132323466199724	0.141801981102777	0.00630277695092687	0.0280866609928979	0.609053652615476	0.232108686680662	0.0750681615293866	0.0512896843658427	0.600361263605507
tempHIV	DemoClin	tempHIV	4.68884846680894e-05	#####	0.250169104252448	5.79374942423e-33	0.794026929606467	0.429413703235987	0.0771911694120525	0.269644934978848	0.892847922230988	0.257357138106845	0.244788071085283	0.0388335418317289	0.665782941453949	0.304565409138483	0.403065224841268	0.732128648426139	0.0362121775472375	0.528797092664922	0.0661538501680905	0.117248490574345	0.966345201224247	0.979592457537897	0.0067268644355553	0.0762781634855345	0.0888771719429911	0.239237810120377	0.511111617610317	0.0144440624108007	0.912358230173869	0.240740337669507	0.00807559501983684	0.0502016990429357	0.628037954665799	0.33987292299294	0.245249387111281	0.0508671425053229	0.350781722894419	0.807258825798715	0.642667019450892	0.902037786241885	0.257575372786714	0.754172589354569	0.121989807510422	0.970288327538306	0.294649919535555	0.509356167532254	0.181523361744451
nadir	DemoClin	nadir	0.256231547370457	0.250169104252448	#####	0.0425652694695478	0.431985217716957	2.30813521048067e-06	0.624798506112316	0.000152818861313596	9.88405288368127e-07	0.397775297473644	9.11956278291445e-05	0.80495903579927	2.34268119549132e-06	0.397240379638213	5.52678259703819e-05	0.348241239465467	7.15074185174132e-05	0.387908415706126	0.00025960125992154	0.000519912079397667	0.00539803920117853	0.594363814073694	0.236285552453674	0.227340314494039	0.0428229249716393	0.0434643910992176	0.682493360049087	0.984134123096883	0.339931136649771	0.000877514345375657	0.0593651605120327	0.967534463596875	0.872536911494912	0.526143777654213	0.553574281973742	0.000637520987668229	0.0109132883353369	0.228030573809188	0.000469668689728294	0.373091962140929	0.239711881256237	0.577717290435798	0.0210064729091901	0.172429863650232	0.00085622680641752	0.302217262576136	0.190242900515207
tempTTO	DemoClin	tempTTO	0.000143528235167823	5.79374942423e-33	0.0425652694695478	#####	0.718233462679836	0.901967312901725	0.102048246619488	0.134695409619471	0.828483517225755	0.235466102120727	0.134205194424448	0.0167139356438091	0.884360684191677	0.29741348554963	0.214729667125058	0.400161027355059	0.0112247212111155	0.869073519597689	0.0748214920746004	0.43532706794659	0.293941183202263	0.520748976502347	0.000606895333798463	0.0232661395239972	0.253293835662734	0.580301073264656	0.382446283167508	0.00502827609690447	0.672504304057005	0.0345683015909136	0.000100704674303164	0.0845109995944948	0.780828685203128	0.526597389741211	0.107336004896443	0.213830795848723	0.902666721516083	0.788852440478007	0.491557919619122	0.348286819585129	0.0444479016807321	0.571147568769855	0.251081415432049	0.722260478866272	0.827493922734245	0.695079482010401	0.582480030405387
mPRN_D0	DemoClin	mPRN_D0	0.646530527300863	0.794026929606467	0.431985217716957	0.718233462679836	#####	0.0837158885077198	0.214841320427567	0.0478318572794151	0.196945084447982	0.459457976790774	0.145542051016333	0.565745840274732	0.306699262201073	0.084739334595224	0.0661518673816131	0.675994383001297	0.845195953320181	0.169235738719455	0.547608477711607	0.129287860182057	0.336413579133432	0.0814862169360902	0.00396948432714797	0.0551406737467018	0.256641295331451	0.332200106128171	0.464488255364753	0.249019114257498	0.194145223358438	0.896602466490718	0.12951110327275	0.969310204347553	0.0909194990541351	0.0748973721823188	0.0430748548503531	0.0759494269389937	0.0703784498908392	0.092633900702717	0.145213979179426	0.205493235422713	0.834771713977153	0.0580271443987436	0.422996036071169	0.296246751299228	0.0733707429336121	0.0958407298777597	0.365900358893916
CD4_D0	DemoClin	CD4_D0	0.180641806390975	0.429413703235987	2.30813521048067e-06	0.901967312901725	0.0837158885077198	#####	0.480747038735284	9.19532183048847e-20	1.09988095431217e-29	0.0294062496853024	1.07378966053325e-17	0.21660303143747	1.50870166721835e-31	0.0509724382701801	3.47936098512549e-19	0.934850131636072	8.11793827233499e-20	0.0465048513297574	3.20386073999989e-13	4.42451700037283e-09	1.39074732491548e-10	0.0476473240783935	0.526026408072324	0.106583323682156	0.0415941778121475	0.149835543834085	0.474369786030779	0.434605656033809	0.346259726602773	1.657358311661e-06	0.00327939696135889	0.342888257610827	0.568352169688466	0.352203543688912	0.157766280161198	4.72828641867528e-09	4.1116549449547e-10	0.0346558401837064	6.62385645511751e-12	0.33202085705917	0.0073739229548156	0.00183583267833455	0.0298436065715116	0.261226037794203	1.3027257325635e-13	0.00128860419172794	0.0445463886725804
CD8_D0	DemoClin	CD8_D0	0.139515613347532	0.0771911694120525	0.624798506112316	0.102048246619488	0.214841320427567	0.480747038735284	#####	8.35275820383057e-13	0.11898466589422	1.64599131004279e-22	2.72837973436924e-11	0.831885002309338	0.163465750840482	1.12724813553699e-27	7.79382467436462e-12	0.501329390251524	0.503845813548647	4.70119091059907e-16	1.80273860021636e-07	0.697945384090351	0.500728684685667	0.595337338419877	0.81666082822164	0.241555721383631	0.812295649114203	0.545118879107913	0.548577197532028	0.226462305188541	0.461033804660754	0.235077987204282	0.0855064610941746	0.37637187466832	0.821804881730542	0.881639921711396	0.195797999722145	0.517556820923167	0.672773117484393	0.329284698989086	0.540218849133921	0.629457251871759	0.669070881308849	0.412072111058974	0.920788628531246	0.203993913178359	0.45436185610246	0.614504955551752	0.267799656400319
CD4CD8Ratio_D0	DemoClin	CD4CD8Ratio_D0	0.0361741279144441	0.269644934978848	0.000152818861313596	0.134695409619471	0.0478318572794151	9.19532183048847e-20	8.35275820383057e-13	#####	1.64811480750065e-18	7.52805320858476e-13	1.91877550190898e-60	0.376525889271127	5.26321945423498e-17	1.00632554452759e-13	5.76713275125711e-62	0.708804943673783	1.38232255829599e-08	1.1037506594243e-09	2.31989491541784e-27	1.79098726171264e-05	4.31712274933814e-07	0.256839257317771	0.935512562465088	0.0281917369836062	0.203835307604793	0.553331027280892	0.958822103993597	0.198585747476287	0.817587474721547	2.51575228641201e-05	0.000671377738505647	0.726918022222607	0.981364490763263	0.724215208654048	0.946913376858116	9.40537414013742e-06	1.84245751493138e-06	0.286522189441248	2.51541125445931e-07	0.701030826443935	0.0181763768296746	0.0820290281365533	0.156362408509868	0.907828915427865	1.38017479845854e-08	0.0364374048705551	0.420456346982782
CD4_D5	DemoClin	CD4_D5	0.110083379363203	0.892847922230988	9.88405288368127e-07	0.828483517225755	0.196945084447982	1.09988095431217e-29	0.11898466589422	1.64811480750065e-18	#####	0.218316942647395	6.85108110962462e-18	0.79562514915427	1.47093959577113e-30	0.0843850384834707	5.2597285662846e-18	0.655403270439333	7.38734952708092e-14	0.0754905101568288	4.08007716952513e-10	2.24831972280407e-07	1.14057762066413e-10	0.243452583971818	0.821407186729213	0.0110096315825489	0.0496381155127252	0.143101080749912	0.623155317451441	0.624450158349814	0.954162475134375	6.4835722747266e-07	0.000392259277215154	0.500660927403956	0.962931003464045	0.892256292419112	0.537916260640305	5.16538783904508e-07	4.93990533520501e-10	0.146353603371048	6.76176273961301e-11	0.858506785446415	0.00190878190888182	0.0122349122556454	0.0939796728602144	0.826907700876399	1.30091458868926e-11	0.0068671803111477	0.0948140017224186
CD8_D5	DemoClin	CD8_D5	0.197693283001565	0.257357138106845	0.397775297473644	0.235466102120727	0.459457976790774	0.0294062496853024	1.64599131004279e-22	7.52805320858476e-13	0.218316942647395	#####	1.9832525669344e-15	0.463934764910142	0.0749668619850334	9.21312205673412e-27	4.85749228424839e-13	0.600030386056688	0.116218460620152	2.23717363483951e-11	6.79314046426424e-08	0.286856513202324	0.184001570868695	0.636780437957047	0.678538578560673	0.321270371544759	0.713185666890139	0.864382164462058	0.79768523582445	0.19707314339035	0.413154681745176	0.175651873111343	0.0607199320218752	0.208310618253735	0.869652192422546	0.82469027934213	0.262143149174963	0.187908125367358	0.289069176933748	0.43388849936814	0.201951177126698	0.686359089452265	0.56161271225048	0.522562775664712	0.820868870710651	0.173957917498524	0.124723222574186	0.554341262967535	0.387319819323571
CD4CD8Ratio_D5	DemoClin	CD4CD8Ratio_D5	0.0392133953647591	0.244788071085283	9.11956278291445e-05	0.134205194424448	0.145542051016333	1.07378966053325e-17	2.72837973436924e-11	1.91877550190898e-60	6.85108110962462e-18	1.9832525669344e-15	#####	0.620216172171264	2.53438281957858e-16	5.39495700900753e-13	2.78741412938736e-61	0.817652675891391	5.87653861139157e-09	5.90227170400023e-09	6.52050082359367e-27	4.58787888732061e-05	5.07222557154864e-07	0.524687695245633	0.543109468547322	0.012958854670151	0.214369878850673	0.538474585421732	0.831503886989199	0.158459626789252	0.781565743507634	1.71352910028074e-05	0.000107823603370099	0.996678657128751	0.982389126028472	0.848064367451377	0.771363062474883	4.04366295691406e-05	4.99345746374166e-06	0.524010001893314	5.66067294313926e-07	0.98582594371769	0.0145794922559775	0.159306455086978	0.258521052524683	0.6295999233911	3.78106285602025e-08	0.11382098567074	0.565055517050957
mPRN_D30	DemoClin	mPRN_D30	0.21985541292041	0.0388335418317289	0.80495903579927	0.0167139356438091	0.565745840274732	0.21660303143747	0.831885002309338	0.376525889271127	0.79562514915427	0.463934764910142	0.620216172171264	#####	0.309054263831025	0.764763735851193	0.425946976012565	1.51187949986276e-05	0.895476093065913	0.422681884233545	0.685159544064904	0.670936684988586	0.500083967965043	0.412499022449036	0.0237557466723257	0.0406760341797431	0.60421128470885	0.888334311348065	0.669057713430088	0.315320655749235	0.595842832961444	0.531914791449091	0.0530729135676506	0.00582533219021667	0.661641107130482	0.166672639152176	0.768132955730927	0.579620378261571	0.240346503718731	0.449154918628703	0.688277009732051	0.497909430108047	0.540030671917731	0.277170275931568	0.93361534507185	0.481491787221789	0.418676171305474	0.349019150900072	0.272752881200072
CD4_D30	DemoClin	CD4_D30	0.152259930731592	0.665782941453949	2.34268119549132e-06	0.884360684191677	0.306699262201073	1.50870166721835e-31	0.163465750840482	5.26321945423498e-17	1.47093959577113e-30	0.0749668619850334	2.53438281957858e-16	0.309054263831025	#####	0.438244046275197	3.00742850552346e-18	0.87623741252709	1.76763322160064e-17	0.0820283296999964	3.29500912810661e-11	1.0343254909835e-06	1.627581702048e-10	0.48688668094244	0.707532955359467	0.0280261977551686	0.0271195758043887	0.060089463175581	0.900048692401671	0.536254495456236	0.694604398929055	5.75556761312465e-06	0.000422181992510307	0.547100542798995	0.916315646046987	0.670915746978502	0.884649450311682	1.20274477267789e-06	2.04735040844157e-09	0.312352814576205	1.627581702048e-10	0.867658124944704	0.00212361522011354	0.030276930536902	0.12745343658372	0.919285235580507	1.11721175463157e-10	0.0457739153434274	0.140503051727374
CD8_D30	DemoClin	CD8_D30	0.108592787752556	0.304565409138483	0.397240379638213	0.29741348554963	0.084739334595224	0.0509724382701801	1.12724813553699e-27	1.00632554452759e-13	0.0843850384834707	9.21312205673412e-27	5.39495700900753e-13	0.764763735851193	0.438244046275197	#####	6.78671601733259e-14	0.690627231387882	0.250402923497963	1.17659227046695e-13	5.55809632234765e-08	0.260264221516496	0.312383259242538	0.723481944054765	0.643404090096611	0.318310994742407	0.810086084187622	0.734169731239972	0.45626020735664	0.476344552803772	0.896336074358154	0.206226063736891	0.177981054478863	0.531214722596483	0.892228460503093	0.754243360023134	0.732652894302964	0.137406053490254	0.333885921845647	0.976178598589499	0.293412904341783	0.818576935354596	0.565346812549879	0.910416149962557	0.592654001398199	0.579004668441128	0.137728446389284	0.884107611812209	0.391576367809417
CD4CD8Ratio_D30	DemoClin	CD4CD8Ratio_D30	0.0278858038750834	0.403065224841268	5.52678259703819e-05	0.214729667125058	0.0661518673816131	3.47936098512549e-19	7.79382467436462e-12	5.76713275125711e-62	5.2597285662846e-18	4.85749228424839e-13	2.78741412938736e-61	0.425946976012565	3.00742850552346e-18	6.78671601733259e-14	#####	0.791738785588484	7.33801974783049e-09	1.83886194232095e-09	7.82293036066149e-29	3.66598168890953e-05	2.85014160410375e-07	0.296310840534924	0.880363680025726	0.0227637990733594	0.138241042488869	0.388289640849007	0.916432099651209	0.254703858521644	0.922346404007516	2.96445151092975e-05	0.000324114591381423	0.737893566168191	0.85137839696065	0.763410410387584	0.945649805834198	1.81664392918305e-05	1.72759923924651e-06	0.33590304739945	3.74714304722957e-07	0.706857820156417	0.00947026977110574	0.0877741914689182	0.228693573800545	0.900913737544322	2.45305198827803e-08	0.0711037022412501	0.584176661589964
mPRN_D365	DemoClin	mPRN_D365	0.547308208201864	0.732128648426139	0.348241239465467	0.400161027355059	0.675994383001297	0.934850131636072	0.501329390251524	0.708804943673783	0.655403270439333	0.600030386056688	0.817652675891391	1.51187949986276e-05	0.87623741252709	0.690627231387882	0.791738785588484	#####	0.74671611754402	0.414909244085026	0.552969033601242	0.482160954662415	0.961173373025123	0.6300723808428	0.109147402988543	0.290316281227541	0.904003373851641	0.952749843421913	0.827252464146922	0.767106332516712	0.454756112282677	0.681719079582915	0.252521169424229	0.778808738494722	0.796023248427473	0.4059253272469	0.587099236831767	0.550406360040477	0.790036398150746	0.861217134409874	0.85841938394585	0.654836409482085	0.265475112745713	0.5257136337134	0.476065413634908	0.487246389505785	0.401911486792378	0.644739012770767	0.0210693376969192
CD4_D365	DemoClin	CD4_D365	0.0415447948048878	0.0362121775472375	7.15074185174132e-05	0.0112247212111155	0.845195953320181	8.11793827233499e-20	0.503845813548647	1.38232255829599e-08	7.38734952708092e-14	0.116218460620152	5.87653861139157e-09	0.895476093065913	1.76763322160064e-17	0.250402923497963	7.33801974783049e-09	0.74671611754402	#####	0.613621195046569	2.03450489746228e-10	0.000171065164340021	1.39536386358362e-05	0.336659304476343	0.739331475834499	0.0335124519488031	0.234375867008621	0.548122348654446	0.496079320406178	0.250830918547182	0.967129852540467	6.64632175934553e-05	0.00275553341270708	0.320101017305155	0.93970484243872	0.583708939724954	0.55604074815396	0.000632227771835692	6.7325331111903e-05	0.248700966473282	8.5538750555655e-06	0.653832611521401	0.00711869109758324	0.0674912285654415	0.192284196119106	0.861980776939776	6.81544820756152e-07	0.142342416910299	0.205465044129717
CD8_D365	DemoClin	CD8_D365	0.345012866190365	0.528797092664922	0.387908415706126	0.869073519597689	0.169235738719455	0.0465048513297574	4.70119091059907e-16	1.1037506594243e-09	0.0754905101568288	2.23717363483951e-11	5.90227170400023e-09	0.422681884233545	0.0820283296999964	1.17659227046695e-13	1.83886194232095e-09	0.414909244085026	0.613621195046569	#####	1.39914404952425e-10	0.0217132853337388	0.402459498847866	0.486731510066845	0.352071862647411	0.800845974998799	0.403002786654607	0.239411592251441	0.50142968337003	0.0604076513617717	0.58504272934084	0.0145629361254698	0.217421044607934	0.694136431037549	0.249979991930585	0.369980073113981	0.958877931862846	0.013977316985644	0.59067471695954	0.720670993528543	0.164173844116936	0.713705543582333	0.651159414548139	0.927818890793077	0.0524042350850413	0.913314382953982	0.0252000347284522	0.381338044472415	0.438788799560649
CD4CD8Ratio_D365	DemoClin	CD4CD8Ratio_D365	0.0300827975385432	0.0661538501680905	0.00025960125992154	0.0748214920746004	0.547608477711607	3.20386073999989e-13	1.80273860021636e-07	2.31989491541784e-27	4.08007716952513e-10	6.79314046426424e-08	6.52050082359367e-27	0.685159544064904	3.29500912810661e-11	5.55809632234765e-08	7.82293036066149e-29	0.552969033601242	2.03450489746228e-10	1.39914404952425e-10	#####	2.0469940737132e-05	0.000562179245253864	0.273168315460039	0.737161735811786	0.0881044329992574	0.995418330251499	0.549404613069625	0.349671321627882	0.0335309450483669	0.613622694125707	4.57517567284589e-06	0.00360086520916101	0.625237603712902	0.453869624694132	0.328970377047746	0.716376238422178	4.07354624263193e-05	0.00342663570228368	0.625483719667294	0.000101321108117894	0.630622786645858	0.180457494208591	0.264748112668984	0.0285766376350335	0.818099647108165	1.80107637674374e-07	0.0882118567000123	0.0889790965477988
CD4plusPD1plus	Painel1	CD4plusPD1plus	0.11300484664669	0.117248490574345	0.000519912079397667	0.43532706794659	0.129287860182057	4.42451700037283e-09	0.697945384090351	1.79098726171264e-05	2.24831972280407e-07	0.286856513202324	4.58787888732061e-05	0.670936684988586	1.0343254909835e-06	0.260264221516496	3.66598168890953e-05	0.482160954662415	0.000171065164340021	0.0217132853337388	2.0469940737132e-05	#####	1.85608738329034e-09	0.0153223084734473	0.239633116432974	0.822880060300025	0.00631271139398505	0.00756809944697713	0.0132610388622264	0.333980168250687	0.144355050495648	1.76834211086007e-19	0.00611641933912786	0.510207415317626	1.39989249443222e-08	0.00941186926653091	0.0342413324109309	1.42296748011025e-57	3.6457545145534e-08	0.0300152332560009	4.02468180460191e-22	0.293466008351834	0.464665352576513	0.040698008390494	1.61436236214132e-20	7.31198477786082e-05	4.49770574829018e-35	5.32780253723335e-05	7.13554099030562e-09
CD4plusTIGITplus	Painel1	CD4plusTIGITplus	0.0146809358731984	0.966345201224247	0.00539803920117853	0.293941183202263	0.336413579133432	1.39074732491548e-10	0.500728684685667	4.31712274933814e-07	1.14057762066413e-10	0.184001570868695	5.07222557154864e-07	0.500083967965043	1.627581702048e-10	0.312383259242538	2.85014160410375e-07	0.961173373025123	1.39536386358362e-05	0.402459498847866	0.000562179245253864	1.85608738329034e-09	#####	0.275569683882574	0.07561193763954	0.00294867746987446	6.01367599039958e-08	1.06622766213971e-07	0.297876024027522	0.826595453989558	0.491833152640523	7.67180731208297e-08	8.97912652149664e-12	0.420512260573449	0.416674626733692	0.478412818704599	0.727693496607954	1.28161496928309e-09	2.04171081291517e-38	0.0419091458675354	2.93325796850624e-36	0.871616617789442	1.28500602576008e-19	0.00994942058888597	0.198684812906339	0.668180193767855	2.18096217052542e-18	0.00197192412861054	0.0277913374240571
CD4plusTIM3plus	Painel1	CD4plusTIM3plus	0.0492944218890209	0.979592457537897	0.594363814073694	0.520748976502347	0.0814862169360902	0.0476473240783935	0.595337338419877	0.256839257317771	0.243452583971818	0.636780437957047	0.524687695245633	0.412499022449036	0.48688668094244	0.723481944054765	0.296310840534924	0.6300723808428	0.336659304476343	0.486731510066845	0.273168315460039	0.0153223084734473	0.275569683882574	#####	0.000766893079566151	0.021349252512167	0.800990119029243	0.918267939564026	0.199958820187233	0.548343233448198	3.28172998781604e-25	0.17508173351636	0.232047287503454	1.04119294365805e-12	0.0239303991005132	0.0120909075486794	2.92101227700046e-30	0.0200117556198078	0.25369310476344	1.37023865924612e-19	0.12443727142962	1.50132154968526e-49	0.909065189272878	2.31539338439565e-29	0.132623542070241	9.38427143092706e-18	0.00788229633510687	1.16788353221631e-18	0.338799939645378
CD4plus_TCM_	Painel1	CD4plus_TCM_	0.327221234519133	0.0067268644355553	0.236285552453674	0.000606895333798463	0.00396948432714797	0.526026408072324	0.81666082822164	0.935512562465088	0.821407186729213	0.678538578560673	0.543109468547322	0.0237557466723257	0.707532955359467	0.643404090096611	0.880363680025726	0.109147402988543	0.739331475834499	0.352071862647411	0.737161735811786	0.239633116432974	0.07561193763954	0.000766893079566151	#####	1.38167708939041e-14	0.337609963228066	0.050803603908203	0.00833234312609096	0.446039011509816	0.000354513419586724	0.048137486160373	1.40785724302931e-13	0.0202318129728697	0.000885744472171965	1.61801378940956e-06	9.08833193005291e-08	0.122921939674469	0.785620948657926	0.121079600505446	0.523539072917653	0.00088989071000757	0.00019868583233955	0.0466999182648502	0.0548720309274601	0.0214086866222294	0.471817036818423	0.0665668223037434	0.150651052840411
CD4plus_TEF_	Painel1	CD4plus_TEF_	0.00218755157375905	0.0762781634855345	0.227340314494039	0.0232661395239972	0.0551406737467018	0.106583323682156	0.241555721383631	0.0281917369836062	0.0110096315825489	0.321270371544759	0.012958854670151	0.0406760341797431	0.0280261977551686	0.318310994742407	0.0227637990733594	0.290316281227541	0.0335124519488031	0.800845974998799	0.0881044329992574	0.822880060300025	0.00294867746987446	0.021349252512167	1.38167708939041e-14	#####	0.00035482351344504	0.00179982307780048	0.000351163540337467	0.424284268252428	8.36277329902865e-05	0.0258168339215847	8.88609633402551e-11	0.0984986070805499	2.90465544868008e-07	2.35626235597896e-13	1.39064889747969e-06	0.852828539275262	0.0176294559198881	0.834472140265055	0.030380832180838	0.00765706014129929	0.000107524402870375	0.205883554660494	0.389876860571535	0.178392749251336	0.423359027541034	0.60478592500223	0.713903301328398
CD4plus_TEM_	Painel1	CD4plus_TEM_	0.0141642178127936	0.0888771719429911	0.0428229249716393	0.253293835662734	0.256641295331451	0.0415941778121475	0.812295649114203	0.203835307604793	0.0496381155127252	0.713185666890139	0.214369878850673	0.60421128470885	0.0271195758043887	0.810086084187622	0.138241042488869	0.904003373851641	0.234375867008621	0.403002786654607	0.995418330251499	0.00631271139398505	6.01367599039958e-08	0.800990119029243	0.337609963228066	0.00035482351344504	#####	5.2751123357797e-43	4.10719395795524e-09	7.36818855577227e-12	0.000456004663778724	0.714251138205903	0.0908204530621631	0.80259300345002	0.0489327151994765	8.23336292446613e-05	0.561291435838131	4.81730027448335e-05	1.29224331674801e-13	0.00577553748192084	1.23149763089401e-07	0.500904123174333	1.2063751828179e-07	0.458822713034425	0.0984670521486784	0.91446729885433	0.00780488379404758	0.655329004294708	0.878612819590631
CD4plus_TN_	Painel1	CD4plus_TN_	0.0170210713570311	0.239237810120377	0.0434643910992176	0.580301073264656	0.332200106128171	0.149835543834085	0.545118879107913	0.553331027280892	0.143101080749912	0.864382164462058	0.538474585421732	0.888334311348065	0.060089463175581	0.734169731239972	0.388289640849007	0.952749843421913	0.548122348654446	0.239411592251441	0.549404613069625	0.00756809944697713	1.06622766213971e-07	0.918267939564026	0.050803603908203	0.00179982307780048	5.2751123357797e-43	#####	1.63397634648117e-08	1.1446145850997e-11	0.00078424907773712	0.966087963128057	0.0268920047233701	0.746265547989571	0.218709010118639	0.00013352464237418	0.526376696934642	0.00016877357874268	1.84092113881248e-11	0.00487719146503957	4.05410109374545e-07	0.624986494091277	8.9640572822395e-08	0.41305545499528	0.0745836959423381	0.705293814157731	0.0143828929313582	0.458802280095884	0.545643252157158
CD4plus_TN_PD1plus	Painel1	CD4plus_TN_PD1plus	0.504926242350755	0.511111617610317	0.682493360049087	0.382446283167508	0.464488255364753	0.474369786030779	0.548577197532028	0.958822103993597	0.623155317451441	0.79768523582445	0.831503886989199	0.669057713430088	0.900048692401671	0.45626020735664	0.916432099651209	0.827252464146922	0.496079320406178	0.50142968337003	0.349671321627882	0.0132610388622264	0.297876024027522	0.199958820187233	0.00833234312609096	0.000351163540337467	4.10719395795524e-09	1.63397634648117e-08	#####	1.14048797772403e-08	5.22086354129806e-05	2.10843291932146e-05	0.800983397086772	0.502932025543805	1.00058396239531e-10	6.84380098577461e-11	0.0238766936580067	0.299345923830249	0.0229244257482527	0.179387803429583	0.800437241675977	0.242125140122532	0.000429084832055489	0.68421864114395	0.00625607677193779	0.0543016440723191	0.0383080412693715	0.217863754350774	0.000306665963298772
CD4plus_TN_TIGITplus	Painel1	CD4plus_TN_TIGITplus	0.200442991474405	0.0144440624108007	0.984134123096883	0.00502827609690447	0.249019114257498	0.434605656033809	0.226462305188541	0.198585747476287	0.624450158349814	0.19707314339035	0.158459626789252	0.315320655749235	0.536254495456236	0.476344552803772	0.254703858521644	0.767106332516712	0.250830918547182	0.0604076513617717	0.0335309450483669	0.333980168250687	0.826595453989558	0.548343233448198	0.446039011509816	0.424284268252428	7.36818855577227e-12	1.1446145850997e-11	1.14048797772403e-08	#####	0.0028829682984534	1.63782453869919e-06	0.00034775490414355	0.525037556778839	0.00105522799982979	3.86937360521099e-09	0.736968213533626	0.661268582410524	0.00387525433595725	0.0431300419914632	0.908941578563019	0.563101231908732	0.30642313978217	0.811001087574945	0.643452609602581	0.754372239819467	0.244786601929872	0.667110452025899	0.0300600727960689
CD4plus_TN_TIM3plus	Painel1	CD4plus_TN_TIM3plus	0.620137100769296	0.912358230173869	0.339931136649771	0.672504304057005	0.194145223358438	0.346259726602773	0.461033804660754	0.817587474721547	0.954162475134375	0.413154681745176	0.781565743507634	0.595842832961444	0.694604398929055	0.896336074358154	0.922346404007516	0.454756112282677	0.967129852540467	0.58504272934084	0.613622694125707	0.144355050495648	0.491833152640523	3.28172998781604e-25	0.000354513419586724	8.36277329902865e-05	0.000456004663778724	0.00078424907773712	5.22086354129806e-05	0.0028829682984534	#####	0.232395681906903	0.0431929497091599	6.83522641963321e-08	0.000176634696074937	2.2260050704836e-06	1.21593906029428e-21	0.335208831228435	0.265989468728621	1.5884798638187e-05	0.857221037755089	5.71234205628588e-29	0.0682708452459642	1.18238416813296e-13	0.29587578983564	1.28827067064928e-09	0.111882157158056	2.34384644435957e-08	0.328672562324584
CD4plus_TCM_PD1plus	Painel1	CD4plus_TCM_PD1plus	0.123064432630745	0.240740337669507	0.000877514345375657	0.0345683015909136	0.896602466490718	1.657358311661e-06	0.235077987204282	2.51575228641201e-05	6.4835722747266e-07	0.175651873111343	1.71352910028074e-05	0.531914791449091	5.75556761312465e-06	0.206226063736891	2.96445151092975e-05	0.681719079582915	6.64632175934553e-05	0.0145629361254698	4.57517567284589e-06	1.76834211086007e-19	7.67180731208297e-08	0.17508173351636	0.048137486160373	0.0258168339215847	0.714251138205903	0.966087963128057	2.10843291932146e-05	1.63782453869919e-06	0.232395681906903	#####	1.04881790862718e-11	0.120365545736612	2.38345191227097e-05	0.00800114603317114	0.641048147270533	9.66102016939942e-13	0.00172710345578071	0.528960215144703	1.3704308280323e-12	0.795557845627564	0.271392941448026	0.211401996168238	2.63365444921445e-08	0.00779424320075494	1.52869571497446e-20	0.00147999862279574	2.83819986314652e-06
CD4plus_TCM_TIGITplus	Painel1	CD4plus_TCM_TIGITplus	0.025872390119355	0.00807559501983684	0.0593651605120327	0.000100704674303164	0.12951110327275	0.00327939696135889	0.0855064610941746	0.000671377738505647	0.000392259277215154	0.0607199320218752	0.000107823603370099	0.0530729135676506	0.000422181992510307	0.177981054478863	0.000324114591381423	0.252521169424229	0.00275553341270708	0.217421044607934	0.00360086520916101	0.00611641933912786	8.97912652149664e-12	0.232047287503454	1.40785724302931e-13	8.88609633402551e-11	0.0908204530621631	0.0268920047233701	0.800983397086772	0.00034775490414355	0.0431929497091599	1.04881790862718e-11	#####	0.0933408544306177	0.810510999908462	0.41062654922407	0.0025293070907642	0.0525153917345434	0.000116934036120995	0.879805052396744	1.72273172673602e-08	0.08468913691381	3.18820584972725e-11	0.913404385256351	0.958673318280276	0.468229337828073	7.22392615436438e-05	0.573674979589311	0.378049353894833
CD4plus_TCM_TIM3plus	Painel1	CD4plus_TCM_TIM3plus	0.0355798600340795	0.0502016990429357	0.967534463596875	0.0845109995944948	0.969310204347553	0.342888257610827	0.37637187466832	0.726918022222607	0.500660927403956	0.208310618253735	0.996678657128751	0.00582533219021667	0.547100542798995	0.531214722596483	0.737893566168191	0.778808738494722	0.320101017305155	0.694136431037549	0.625237603712902	0.510207415317626	0.420512260573449	1.04119294365805e-12	0.0202318129728697	0.0984986070805499	0.80259300345002	0.746265547989571	0.502932025543805	0.525037556778839	6.83522641963321e-08	0.120365545736612	0.0933408544306177	#####	0.321033346955821	0.305467065740597	4.92581417180661e-06	0.68536882934366	0.81933013823839	6.96927912261452e-13	0.547097124228034	2.34342837023672e-11	0.191427398581795	5.66394554796518e-13	0.604945675099393	1.74932149818837e-09	0.262716430818008	1.40728549429137e-10	0.565932556156891
CD4plus_TEF_PD1plus	Painel1	CD4plus_TEF_PD1plus	0.905390455641926	0.628037954665799	0.872536911494912	0.780828685203128	0.0909194990541351	0.568352169688466	0.821804881730542	0.981364490763263	0.962931003464045	0.869652192422546	0.982389126028472	0.661641107130482	0.916315646046987	0.892228460503093	0.85137839696065	0.796023248427473	0.93970484243872	0.249979991930585	0.453869624694132	1.39989249443222e-08	0.416674626733692	0.0239303991005132	0.000885744472171965	2.90465544868008e-07	0.0489327151994765	0.218709010118639	1.00058396239531e-10	0.00105522799982979	0.000176634696074937	2.38345191227097e-05	0.810510999908462	0.321033346955821	#####	2.74068216129144e-13	0.00115086613476573	4.78417790955161e-06	0.861417959366733	0.805335114575508	0.00614880229446651	0.0497466153504519	0.0470255672191607	0.421993480399578	1.3972563820864e-11	0.00145964188393321	0.000141172295053168	0.11232762794807	4.48326779352101e-05
CD4plus_TEF_TIGITplus	Painel1	CD4plus_TEF_TIGITplus	0.0766560992924747	0.33987292299294	0.526143777654213	0.526597389741211	0.0748973721823188	0.352203543688912	0.881639921711396	0.724215208654048	0.892256292419112	0.82469027934213	0.848064367451377	0.166672639152176	0.670915746978502	0.754243360023134	0.763410410387584	0.4059253272469	0.583708939724954	0.369980073113981	0.328970377047746	0.00941186926653091	0.478412818704599	0.0120909075486794	1.61801378940956e-06	2.35626235597896e-13	8.23336292446613e-05	0.00013352464237418	6.84380098577461e-11	3.86937360521099e-09	2.2260050704836e-06	0.00800114603317114	0.41062654922407	0.305467065740597	2.74068216129144e-13	#####	1.25545977164096e-05	0.0763978620883531	0.604112306107292	0.616488484221039	0.156883806957291	0.0117229365773733	0.252329387042618	0.0672578006574123	0.0439336595885443	0.149634593572875	0.00698325113897229	0.0632534922089084	0.00179318000541466
CD4plus_TEF_TIM3plus	Painel1	CD4plus_TEF_TIM3plus	0.407213525267442	0.245249387111281	0.553574281973742	0.107336004896443	0.0430748548503531	0.157766280161198	0.195797999722145	0.946913376858116	0.537916260640305	0.262143149174963	0.771363062474883	0.768132955730927	0.884649450311682	0.732652894302964	0.945649805834198	0.587099236831767	0.55604074815396	0.958877931862846	0.716376238422178	0.0342413324109309	0.727693496607954	2.92101227700046e-30	9.08833193005291e-08	1.39064889747969e-06	0.561291435838131	0.526376696934642	0.0238766936580067	0.736968213533626	1.21593906029428e-21	0.641048147270533	0.0025293070907642	4.92581417180661e-06	0.00115086613476573	1.25545977164096e-05	#####	0.0301263944041267	0.445476667425632	1.25470436924835e-10	0.322076391959289	3.92895200191157e-26	0.459241819252064	1.0699913742036e-24	0.17105386227587	2.43676064184237e-10	0.0199782012740577	8.73806669866588e-13	0.299059501444968
CD4plus_TEM_PD1plus	Painel1	CD4plus_TEM_PD1plus	0.116616119285737	0.0508671425053229	0.000637520987668229	0.213830795848723	0.0759494269389937	4.72828641867528e-09	0.517556820923167	9.40537414013742e-06	5.16538783904508e-07	0.187908125367358	4.04366295691406e-05	0.579620378261571	1.20274477267789e-06	0.137406053490254	1.81664392918305e-05	0.550406360040477	0.000632227771835692	0.013977316985644	4.07354624263193e-05	1.42296748011025e-57	1.28161496928309e-09	0.0200117556198078	0.122921939674469	0.852828539275262	4.81730027448335e-05	0.00016877357874268	0.299345923830249	0.661268582410524	0.335208831228435	9.66102016939942e-13	0.0525153917345434	0.68536882934366	4.78417790955161e-06	0.0763978620883531	0.0301263944041267	#####	2.72895425545157e-10	0.0138207401041031	3.03286551998533e-22	0.34176032446385	0.371972302734046	0.0333930621977469	9.01654203110306e-19	0.000263831952610289	4.42197611656788e-31	0.000101181041469629	4.81052982432168e-07
CD4plus_TEM_TIGITplus	Painel1	CD4plus_TEM_TIGITplus	0.0063129439388782	0.350781722894419	0.0109132883353369	0.902666721516083	0.0703784498908392	4.1116549449547e-10	0.672773117484393	1.84245751493138e-06	4.93990533520501e-10	0.289069176933748	4.99345746374166e-06	0.240346503718731	2.04735040844157e-09	0.333885921845647	1.72759923924651e-06	0.790036398150746	6.7325331111903e-05	0.59067471695954	0.00342663570228368	3.6457545145534e-08	2.04171081291517e-38	0.25369310476344	0.785620948657926	0.0176294559198881	1.29224331674801e-13	1.84092113881248e-11	0.0229244257482527	0.00387525433595725	0.265989468728621	0.00172710345578071	0.000116934036120995	0.81933013823839	0.861417959366733	0.604112306107292	0.445476667425632	2.72895425545157e-10	#####	0.00668123648631296	3.38642663687621e-27	0.834899871744577	1.55569647741769e-14	0.00672484703546218	0.271043454170178	0.750715480214277	7.90166574571093e-15	0.00234534110076861	0.115483557576337
CD4plus_TEM_TIM3plus	Painel1	CD4plus_TEM_TIM3plus	0.0433963947012055	0.807258825798715	0.228030573809188	0.788852440478007	0.092633900702717	0.0346558401837064	0.329284698989086	0.286522189441248	0.146353603371048	0.43388849936814	0.524010001893314	0.449154918628703	0.312352814576205	0.976178598589499	0.33590304739945	0.861217134409874	0.248700966473282	0.720670993528543	0.625483719667294	0.0300152332560009	0.0419091458675354	1.37023865924612e-19	0.121079600505446	0.834472140265055	0.00577553748192084	0.00487719146503957	0.179387803429583	0.0431300419914632	1.5884798638187e-05	0.528960215144703	0.879805052396744	6.96927912261452e-13	0.805335114575508	0.616488484221039	1.25470436924835e-10	0.0138207401041031	0.00668123648631296	#####	0.0195174440287826	9.22061821149563e-14	0.164924775751971	6.08771401473899e-16	0.403645540691793	4.03262334223868e-19	0.0133068620335111	1.05060583357738e-22	0.497676608680173
CD4plus_Boolean_PD1minusTIGITminusTIM3minus	Painel1	CD4plus_Boolean_PD1minusTIGITminusTIM3minus	0.0132323466199724	0.642667019450892	0.000469668689728294	0.491557919619122	0.145213979179426	6.62385645511751e-12	0.540218849133921	2.51541125445931e-07	6.76176273961301e-11	0.201951177126698	5.66067294313926e-07	0.688277009732051	1.627581702048e-10	0.293412904341783	3.74714304722957e-07	0.85841938394585	8.5538750555655e-06	0.164173844116936	0.000101321108117894	4.02468180460191e-22	2.93325796850624e-36	0.12443727142962	0.523539072917653	0.030380832180838	1.23149763089401e-07	4.05410109374545e-07	0.800437241675977	0.908941578563019	0.857221037755089	1.3704308280323e-12	1.72273172673602e-08	0.547097124228034	0.00614880229446651	0.156883806957291	0.322076391959289	3.03286551998533e-22	3.38642663687621e-27	0.0195174440287826	#####	0.771001038538473	5.88137489448343e-09	0.0116382701085253	1.19916804842024e-05	0.0603240765102598	9.75525738254209e-29	0.000264848953645066	7.16197722476777e-05
CD4plus_Boolean_PD1minusTIGITminusTIM3plus	Painel1	CD4plus_Boolean_PD1minusTIGITminusTIM3plus	0.141801981102777	0.902037786241885	0.373091962140929	0.348286819585129	0.205493235422713	0.33202085705917	0.629457251871759	0.701030826443935	0.858506785446415	0.686359089452265	0.98582594371769	0.497909430108047	0.867658124944704	0.818576935354596	0.706857820156417	0.654836409482085	0.653832611521401	0.713705543582333	0.630622786645858	0.293466008351834	0.871616617789442	1.50132154968526e-49	0.00088989071000757	0.00765706014129929	0.500904123174333	0.624986494091277	0.242125140122532	0.563101231908732	5.71234205628588e-29	0.795557845627564	0.08468913691381	2.34342837023672e-11	0.0497466153504519	0.0117229365773733	3.92895200191157e-26	0.34176032446385	0.834899871744577	9.22061821149563e-14	0.771001038538473	#####	0.64945165431583	4.22712622877018e-22	0.583703574461083	9.33517850327349e-12	0.19536444271948	4.90580930113902e-11	0.839260903946843
CD4plus_Boolean_PD1minusTIGITplusTIM3minus	Painel1	CD4plus_Boolean_PD1minusTIGITplusTIM3minus	0.00630277695092687	0.257575372786714	0.239711881256237	0.0444479016807321	0.834771713977153	0.0073739229548156	0.669070881308849	0.0181763768296746	0.00190878190888182	0.56161271225048	0.0145794922559775	0.540030671917731	0.00212361522011354	0.565346812549879	0.00947026977110574	0.265475112745713	0.00711869109758324	0.651159414548139	0.180457494208591	0.464665352576513	1.28500602576008e-19	0.909065189272878	0.00019868583233955	0.000107524402870375	1.2063751828179e-07	8.9640572822395e-08	0.000429084832055489	0.30642313978217	0.0682708452459642	0.271392941448026	3.18820584972725e-11	0.191427398581795	0.0470255672191607	0.252329387042618	0.459241819252064	0.371972302734046	1.55569647741769e-14	0.164924775751971	5.88137489448343e-09	0.64945165431583	#####	0.0821541660901944	0.0102394057975797	0.131474066101174	0.00688953718720774	0.252194828492717	0.306668295792216
CD4plus_Boolean_PD1minusTIGITplusTIM3plus	Painel1	CD4plus_Boolean_PD1minusTIGITplusTIM3plus	0.0280866609928979	0.754172589354569	0.577717290435798	0.571147568769855	0.0580271443987436	0.00183583267833455	0.412072111058974	0.0820290281365533	0.0122349122556454	0.522562775664712	0.159306455086978	0.277170275931568	0.030276930536902	0.910416149962557	0.0877741914689182	0.5257136337134	0.0674912285654415	0.927818890793077	0.264748112668984	0.040698008390494	0.00994942058888597	2.31539338439565e-29	0.0466999182648502	0.205883554660494	0.458822713034425	0.41305545499528	0.68421864114395	0.811001087574945	1.18238416813296e-13	0.211401996168238	0.913404385256351	5.66394554796518e-13	0.421993480399578	0.0672578006574123	1.0699913742036e-24	0.0333930621977469	0.00672484703546218	6.08771401473899e-16	0.0116382701085253	4.22712622877018e-22	0.0821541660901944	#####	0.97494784445611	4.01785718822382e-09	0.00301740311821835	6.09743135736431e-17	0.524028563634345
CD4plus_Boolean_PD1plusTIGITminusTIM3minus	Painel1	CD4plus_Boolean_PD1plusTIGITminusTIM3minus	0.609053652615476	0.121989807510422	0.0210064729091901	0.251081415432049	0.422996036071169	0.0298436065715116	0.920788628531246	0.156362408509868	0.0939796728602144	0.820868870710651	0.258521052524683	0.93361534507185	0.12745343658372	0.592654001398199	0.228693573800545	0.476065413634908	0.192284196119106	0.0524042350850413	0.0285766376350335	1.61436236214132e-20	0.198684812906339	0.132623542070241	0.0548720309274601	0.389876860571535	0.0984670521486784	0.0745836959423381	0.00625607677193779	0.643452609602581	0.29587578983564	2.63365444921445e-08	0.958673318280276	0.604945675099393	1.3972563820864e-11	0.0439336595885443	0.17105386227587	9.01654203110306e-19	0.271043454170178	0.403645540691793	1.19916804842024e-05	0.583703574461083	0.0102394057975797	0.97494784445611	#####	2.50024225647059e-05	1.12482146761506e-07	0.0979472198265244	4.3588797465114e-06
CD4plus_Boolean_PD1plusTIGITminusTIM3plus	Painel1	CD4plus_Boolean_PD1plusTIGITminusTIM3plus	0.232108686680662	0.970288327538306	0.172429863650232	0.722260478866272	0.296246751299228	0.261226037794203	0.203993913178359	0.907828915427865	0.826907700876399	0.173957917498524	0.6295999233911	0.481491787221789	0.919285235580507	0.579004668441128	0.900913737544322	0.487246389505785	0.861980776939776	0.913314382953982	0.818099647108165	7.31198477786082e-05	0.668180193767855	9.38427143092706e-18	0.0214086866222294	0.178392749251336	0.91446729885433	0.705293814157731	0.0543016440723191	0.754372239819467	1.28827067064928e-09	0.00779424320075494	0.468229337828073	1.74932149818837e-09	0.00145964188393321	0.149634593572875	2.43676064184237e-10	0.000263831952610289	0.750715480214277	4.03262334223868e-19	0.0603240765102598	9.33517850327349e-12	0.131474066101174	4.01785718822382e-09	2.50024225647059e-05	#####	0.00216582060575968	6.12720968067083e-18	0.0182913263997178
CD4plus_Boolean_PD1plusTIGITplusTIM3minus	Painel1	CD4plus_Boolean_PD1plusTIGITplusTIM3minus	0.0750681615293866	0.294649919535555	0.00085622680641752	0.827493922734245	0.0733707429336121	1.3027257325635e-13	0.45436185610246	1.38017479845854e-08	1.30091458868926e-11	0.124723222574186	3.78106285602025e-08	0.418676171305474	1.11721175463157e-10	0.137728446389284	2.45305198827803e-08	0.401911486792378	6.81544820756152e-07	0.0252000347284522	1.80107637674374e-07	4.49770574829018e-35	2.18096217052542e-18	0.00788229633510687	0.471817036818423	0.423359027541034	0.00780488379404758	0.0143828929313582	0.0383080412693715	0.244786601929872	0.111882157158056	1.52869571497446e-20	7.22392615436438e-05	0.262716430818008	0.000141172295053168	0.00698325113897229	0.0199782012740577	4.42197611656788e-31	7.90166574571093e-15	0.0133068620335111	9.75525738254209e-29	0.19536444271948	0.00688953718720774	0.00301740311821835	1.12482146761506e-07	0.00216582060575968	#####	1.10036329210212e-06	4.64520621064784e-07
CD4plus_Boolean_PD1plusTIGITplusTIM3plus	Painel1	CD4plus_Boolean_PD1plusTIGITplusTIM3plus	0.0512896843658427	0.509356167532254	0.302217262576136	0.695079482010401	0.0958407298777597	0.00128860419172794	0.614504955551752	0.0364374048705551	0.0068671803111477	0.554341262967535	0.11382098567074	0.349019150900072	0.0457739153434274	0.884107611812209	0.0711037022412501	0.644739012770767	0.142342416910299	0.381338044472415	0.0882118567000123	5.32780253723335e-05	0.00197192412861054	1.16788353221631e-18	0.0665668223037434	0.60478592500223	0.655329004294708	0.458802280095884	0.217863754350774	0.667110452025899	2.34384644435957e-08	0.00147999862279574	0.573674979589311	1.40728549429137e-10	0.11232762794807	0.0632534922089084	8.73806669866588e-13	0.000101181041469629	0.00234534110076861	1.05060583357738e-22	0.000264848953645066	4.90580930113902e-11	0.252194828492717	6.09743135736431e-17	0.0979472198265244	6.12720968067083e-18	1.10036329210212e-06	#####	0.015260648790053
CD8plusPD1plus	Painel1	CD8plusPD1plus	0.600361263605507	0.181523361744451	0.190242900515207	0.582480030405387	0.365900358893916	0.0445463886725804	0.267799656400319	0.420456346982782	0.0948140017224186	0.387319819323571	0.565055517050957	0.272752881200072	0.140503051727374	0.391576367809417	0.584176661589964	0.0210693376969192	0.205465044129717	0.438788799560649	0.0889790965477988	7.13554099030562e-09	0.0277913374240571	0.338799939645378	0.150651052840411	0.713903301328398	0.878612819590631	0.545643252157158	0.000306665963298772	0.0300600727960689	0.328672562324584	2.83819986314652e-06	0.378049353894833	0.565932556156891	4.48326779352101e-05	0.00179318000541466	0.299059501444968	4.81052982432168e-07	0.115483557576337	0.497676608680173	7.16197722476777e-05	0.839260903946843	0.306668295792216	0.524028563634345	4.3588797465114e-06	0.0182913263997178	4.64520621064784e-07	0.015260648790053	#####
CD8plusTIGITplus	Painel1	CD8plusTIGITplus	1.14800201108895e-05	0.0462680062631656	0.141427968408589	0.0116139411322963	0.254767272204998	4.39219018913362e-07	0.0474374321383186	4.91349679304611e-08	5.32358008902599e-08	0.0238639345850324	2.3355188269781e-08	0.276818820623477	4.03295088916092e-08	0.0898837247590472	1.58971090566045e-07	0.655506701977784	0.000209548968144361	0.13458349393	8.37475832810663e-05	0.0002007035691162	6.99089087859791e-13	0.391708025138519	0.00611194234835837	2.83499783826524e-05	0.00669326596428209	0.00613106565156751	0.59102486157661	0.981239448805223	0.529503647366869	6.48612229949411e-05	7.18705521107891e-08	0.137098581936872	0.810793721607441	0.294356335104977	0.750720853026675	0.000459061149774546	3.51012665648441e-10	0.0792299306712023	3.19331105792207e-10	0.798503166976814	6.10383349390164e-08	0.00714014506899535	0.644308367958371	0.604341847484938	4.00012886224358e-08	0.00115353646764307	0.0288064280121099
CD8plusTIM3plus	Painel1	CD8plusTIM3plus	0.823739314374645	0.562580348549056	0.509485041760833	0.94982978034541	0.386187754533072	0.808330257000487	0.788905062094905	0.91525830691656	0.601114145713106	0.976821351784759	0.872181667076775	0.442237701383037	0.828365867253575	0.850217632731709	0.861840578626415	0.638247232307241	0.633769332785089	0.775390716667196	0.661536602463478	0.00503094375211866	0.0775310165940448	0.454972221780965	0.952083019073063	0.657783329291133	0.15668509303376	0.154482294705106	0.000582911531627862	0.000178921274777917	0.721834110966845	1.77498248759892e-05	0.0205392198150369	0.157432812578865	0.00101435964811583	0.000564382851732074	0.308427729820652	0.0672314366652972	0.628117541521719	0.0483695899207469	0.0251496397907765	0.43608488585785	0.886984521289907	0.0873554850990816	0.0175472444034483	0.813897876657967	0.00473984284643918	0.687128452358242	2.83648682109825e-06
CD8plus_TCM_	Painel1	CD8plus_TCM_	0.00338968133773814	0.00837400380045985	0.0276167934642426	0.00240349300959225	0.0483095824867536	0.662960767111747	0.343686978120281	0.461973696780776	0.97077170253144	0.198840766303244	0.480934643257943	0.18955404704029	0.91011050938909	0.373211834815348	0.642888242075285	0.810214897956385	0.414495004996162	0.451868530352326	0.954968486445367	0.877020633174527	0.0939108354372702	0.14144954084728	1.53142188026646e-09	1.25419919524417e-08	0.0802042571846429	0.0419717404770939	0.0331407371523058	0.813291640272219	0.010831454902713	0.0374033755635496	2.1907595216903e-06	0.0124352940126857	0.00441264583117319	3.63924436727733e-05	0.0108626749049807	0.775039246877597	0.288912616512081	0.942318960174257	0.278797664167404	0.0733811253651847	0.00828402867606558	0.599485017117442	0.25114082231308	0.33042509299127	0.701937255816812	0.781218526967451	0.689685588781949
CD8plus_TEF_	Painel1	CD8plus_TEF_	0.198291821232463	0.645221265049502	0.753818288126786	0.978700944063209	0.19671557674176	0.0776725116522349	0.199438908746681	0.03643767323094	0.227454277496082	0.081336572850984	0.0299305143483647	0.421783926515154	0.0871503119965762	0.251092972367273	0.0551059732515415	0.61141690636429	0.274748476028964	0.100011443901676	0.0370519851785357	0.000306302140204031	0.0340266456086199	0.491030909686465	0.288375954434916	0.0966039139578212	0.985535555533373	0.811990812796238	0.0244063317992678	0.0280950997991503	0.353360671232152	0.0051820665366313	0.0696931380436445	0.210009973198643	9.94567363693277e-07	0.000109549063582806	0.20037561365137	0.00187996178670483	0.261316241586418	0.794925153369342	0.00324664027152373	0.807695921239577	0.415014344541645	0.459405394039766	0.000529357514336418	0.597147462411571	0.00210320734162101	0.27008594696712	0.0357050076888379
CD8plus_TEM_	Painel1	CD8plus_TEM_	0.00133929454793998	0.788569604102039	0.0152538643795715	0.883619449214704	0.204888430261621	0.00177842793734421	0.270459927532123	0.00120474229787582	0.000162025686496759	0.407261088171922	0.00177006244513114	0.439556675693082	9.11640908856345e-05	0.257901338739998	0.000568315868887839	0.377876595868945	0.0137977500920976	0.561657342802568	0.0329647511425378	0.220318350819862	9.33095166382571e-06	0.636787023185666	0.00990491466797339	7.41976165470244e-09	7.96759524982568e-12	2.13279305467009e-09	8.21889717608267e-08	1.6872594245396e-06	0.00190264169266097	0.918650211125157	0.0287794948665399	0.35371313894423	1.12524122188753e-05	4.58220363661804e-09	0.0754315477775889	0.0411208177603571	9.86456533622894e-09	0.105932135200974	0.000402114459312893	0.326402473645805	1.32710465226584e-05	0.215063396218856	0.503917006153522	0.181076738571894	0.0303521754746741	0.729775030362542	0.392105085038905
CD8plus_TN_	Painel1	CD8plus_TN_	1.14937488826221e-05	0.916731406650414	0.179936793355419	0.66834635291838	0.179468315703556	0.000421212300016786	0.0529012853105766	3.78485872112555e-05	5.6421254650294e-06	0.137541992058059	1.96593784044091e-05	0.441386367189968	2.78399794728416e-06	0.128756117427774	1.73049800245289e-05	0.84576396944831	0.00741750255159541	0.197527947201664	0.00446354772182002	0.00286700637281119	1.28783328106928e-07	0.812399721336313	0.0232524754726824	4.42561864672765e-05	9.8223164533527e-07	3.37305565700106e-07	0.011480214878276	0.0249563677513082	0.0650989542193192	0.0259636077186675	9.14614060232459e-05	0.631232490539213	0.601162836213651	0.0134556310716038	0.452907985446695	0.00181621950301803	2.20160362746706e-07	0.153312485802186	9.79433654852844e-07	0.670915339804024	9.12780810005815e-06	0.0918082445543102	0.205042517822528	0.852088361408905	0.000468875154497322	0.21276186587015	0.217994071176829
CD8plus_TN_PD1plus	Painel1	CD8plus_TN_PD1plus	0.0123285043145983	0.706933206496561	0.664880018541132	0.714590756146692	0.933922919295406	0.687854543817219	0.0179342796391139	0.0647265383850225	0.47142304069085	0.0733596045525397	0.0772896710813442	0.964041372474133	0.285133868920469	0.0420990175246206	0.0511168361982822	0.325616492433223	0.923164113751596	0.108548436963743	0.363597884616963	0.0265876652383423	0.860354146567662	0.585457426061855	0.0491970798998829	0.00619831583389725	0.00125851044561423	0.00098630997672729	1.29936967816774e-11	7.88392452687086e-05	0.0517995484328258	0.00185801205212465	0.973342309851445	0.718236150851249	1.34478969548093e-06	1.90887224509508e-07	0.156157622060198	0.217999000901936	0.185907909102257	0.495482377454745	0.370387570290352	0.601589813860878	0.0179438490018325	0.663765083824917	0.0277102274079533	0.149064599161499	0.0428768325683695	0.45789057661756	7.17723133169602e-10
CD8plus_TN_TIGITplus	Painel1	CD8plus_TN_TIGITplus	0.767098557842799	0.0243413144112458	0.16201284474857	0.00381033818483666	0.662849786699156	0.515080857633466	0.235273664602358	0.798986026250967	0.916434540921779	0.327619337631897	0.671146582454799	0.695083208953825	0.704167423647096	0.12224653567137	0.66324444987963	0.0889660495176794	0.368568804856773	0.23628565249869	0.858125222666023	0.00959629707470854	0.00673464403450518	0.358880323338969	0.354810674458411	0.570231849540352	0.0463418458848001	0.122892623820739	3.26152262257e-05	7.12662118213832e-08	0.0473509790112435	5.95448499372987e-07	0.000854412214578702	0.26465997309783	0.00674127018890704	2.37038709100414e-05	0.30628355231912	0.099924626981484	0.259536858741194	0.953638245689986	0.00330964828456444	0.506954423894452	0.320349052225815	0.2903108217581	0.40389340701418	0.118659357136629	0.000996032597209295	0.0432963604915415	0.00141240080758745
CD8plus_TN__TIM3plus	Painel1	CD8plus_TN__TIM3plus	0.280491754130897	0.665798177687254	0.667269087834391	0.951600153638201	0.404043789741485	0.325535096168943	0.0604239668715153	0.0334952497073139	0.176204034402699	0.0997380288326685	0.0334155406768192	0.984397967403757	0.227629235415841	0.049304699483081	0.0483101902448205	0.484625351767767	0.535543537726779	0.821017107654056	0.544612762741939	0.0179176417184014	0.416353661635898	0.772494123413395	0.155616625344552	0.00470425462407821	0.000426127171229006	0.000974321882775544	1.57902346449862e-09	1.06531083085537e-07	0.0639241374160645	0.000110888196460011	0.60638403744667	0.613587014332928	1.09988551190837e-08	7.86840579744002e-09	0.508923863326757	0.210749500268487	0.0212833298389272	0.112723363924113	0.698590863899651	0.677426176918086	0.00625606479755014	0.389778859748893	0.00166945338234575	0.119688937919299	0.126256391093262	0.950793849320162	1.49585545034831e-05
CD8plus_TCM_PD1plus	Painel1	CD8plus_TCM_PD1plus	0.684120722860034	0.513882765915735	0.0265548388529776	0.105377356261291	0.796236423644443	0.187192441810551	0.163257259778353	0.957503725198804	0.131335174957653	0.100627747904152	0.932933784093415	0.65261869385604	0.224706209748657	0.199925574432379	0.964318439123851	0.161703078754915	0.135886651855428	0.584674779113049	0.360974497709231	4.77777428645732e-06	0.0030982821222272	0.649455189312084	0.0302909254891526	0.019061320439929	0.912361787965836	0.908657964891733	0.00587619478628793	0.00557648382080031	0.626078035928716	1.76765440665984e-10	4.77614257731776e-05	0.216080243370945	0.0137977779557471	0.191433104008206	0.406211193844947	0.000332461655141277	0.108812919149035	0.97658650564038	0.000131992876449374	0.192129597561046	0.474337575281264	0.634860280347	0.000878766901667277	0.136655638293771	3.68578347952863e-06	0.184025825372666	3.96521174449459e-13
CD8plus_TCM_TIGITplus	Painel1	CD8plus_TCM_TIGITplus	0.000706603109903114	0.00834478366272261	0.00627191497888888	0.001874934418948	0.0912723960507222	0.520842398780144	0.544076646370554	0.820966258350195	0.251446882940051	0.386786781063204	0.781395511973242	0.2552782232112	0.240486678471914	0.571637810277187	0.617685913125987	0.88631170011531	0.106165259744191	0.533756865297	0.53407322024745	0.341874354121218	0.00204359482225172	0.408645453885119	2.27711800474622e-09	3.8156850147369e-10	0.0281217854621796	0.0147190193771188	0.0574219250026198	0.809264888078687	0.0236989322882056	0.000897854699550969	4.39884716298467e-09	0.00563318616340602	0.00996129757241443	0.000303766303784743	0.024739356629338	0.477551489367725	0.0224599380906633	0.5093098203048	0.0132059034692798	0.176489040296131	0.000371667812459938	0.912806032858035	0.574764492122374	0.690379947686477	0.0828893305170891	0.686806951351223	0.310262928417594
CD8plus_TCM_TIM3plus	Painel1	CD8plus_TCM_TIM3plus	0.117595404793017	0.116858117616692	0.396786031234676	0.0255627404806324	0.214026021149753	0.768024201323918	0.0803188741289134	0.16724877009067	0.951390450676376	0.0383751449125369	0.168276669471661	0.449468263809464	0.835696875498233	0.0646254448205112	0.265082098403904	0.437734735051716	0.65955983925581	0.655214258523462	0.926462582407556	0.0503983614482931	0.21285685937053	0.299588896636152	0.0067517709223544	0.0582514704496431	0.51821265378328	0.734691768415975	0.0173386630010494	0.00125406743531348	0.151857068986471	1.83214933189476e-06	4.23392232033641e-05	0.120269515976706	0.211225855469061	0.471490564453819	0.0923524877152859	0.277171403031377	0.833033225827507	0.505696650839557	0.102454129491345	0.101914443955712	0.553289685448516	0.323457691127048	0.0867411676582917	0.381070724271575	0.0440565177377563	0.834311547239849	6.99317430623404e-05
CD8plus_TEF_PD1plus	Painel1	CD8plus_TEF_PD1plus	0.190118199546485	0.200876137766375	0.544422891891513	0.560562772665374	0.385455406500902	0.370096429607885	0.33453682350925	0.985156490534949	0.674620151132288	0.413369034166042	0.834780728541379	0.189495764245513	0.504022092676197	0.237842531914254	0.789399098763184	0.0666701877765656	0.208288031845135	0.400019993444063	0.0982756210570714	3.55121367794668e-06	0.250702711593129	0.359015941708439	0.00566931397152314	0.00330579738569525	0.105863243941127	0.0605211924423061	6.94178010105638e-07	0.000478983499443637	0.0621288457611697	0.000387996242400049	0.881670664340518	0.650608722055229	6.78919448403833e-10	5.20632007546648e-09	0.0701109731200067	0.000154461797898011	0.835474002169051	0.663766522259334	0.00497510042259875	0.598621614118596	0.137077456263709	0.734762910609654	1.90517987705409e-05	0.0749049524925126	0.000191988764721753	0.141210485177888	6.80804020400148e-30
CD8plus_TEF_TIGITplus	Painel1	CD8plus_TEF_TIGITplus	0.0461073189244959	0.554405297670756	0.707984084728667	0.282002307790684	0.217730835936255	0.00220140884575767	0.0310442155332935	0.00011512165950072	0.0093465532432235	0.00307655503425155	4.22653380580105e-05	0.188568451840473	0.00436475285624068	0.0330530253924487	0.000453473697248176	0.936531439960395	0.0322187138844423	0.0208158105580967	0.000700856803110346	0.000158428348289614	0.000157224194123464	0.625335292194498	0.699883400873139	0.715444767955675	0.908040070131889	0.847677949322179	0.0559862713480305	0.0299997045571901	0.681226969594624	0.000511259341749323	0.00110588796281064	0.724076927377121	0.000680579271156422	0.0184563093288948	0.699074896671248	0.00128223750704039	0.00779680882604577	0.768816728997289	6.72071767145401e-05	0.756947904205369	0.0156342685896804	0.248802124276335	0.0260893779818848	0.448456221037127	1.88151340399327e-05	0.0413604392183449	0.0378538136666294
CD8plus_TEF_TIM3plus	Painel1	CD8plus_TEF_TIM3plus	0.384112492580315	0.453150549986424	0.52427958898843	0.870045299145724	0.356479706003467	0.0716250583955745	0.874319901525793	0.163952484443702	0.139282168689575	0.681022293195425	0.21865220760448	0.483323070621455	0.123596096224067	0.728765470151342	0.149707495032502	0.587886855766433	0.104861570524638	0.100109325605836	0.0241845243965072	5.41081377670202e-07	0.0370630206738365	0.361924537080093	0.081998059955589	0.0729742079142917	0.275429943787588	0.27560811999734	1.2688351356773e-06	1.52746577235759e-05	0.260314183254863	1.72134009605465e-07	0.0589326956659904	0.301239825539135	3.0792129717003e-09	2.63615748455534e-08	0.404032659073269	9.8710116733933e-05	0.513443389484481	0.553619070964059	0.000518512436866051	0.639390035987253	0.785832577458526	0.900618209300327	3.33777057359923e-06	0.0846872244435736	1.7683006528407e-05	0.201117770463114	3.3223099994027e-08
CD8plus_TEM_PD1plus	Painel1	CD8plus_TEM_PD1plus	0.691033235730707	0.393147490594171	0.026141493103561	0.872495214881658	0.104547238043873	0.000533232709028484	0.59177303429869	0.0248291208707539	0.00320405384240379	0.91315240953204	0.044601148149442	0.322932690519442	0.0039972691765619	0.985282678870718	0.0344853128902936	0.0194505525764933	0.0359078276056007	0.137813356645523	0.00530930813366852	2.38799202733334e-10	0.00086751564729259	0.136449772835022	0.641663906926472	0.230274250815714	0.0893692704597974	0.262874435630303	0.175663024547061	0.431188847382087	0.511940538736462	3.22007768067536e-06	0.145439989778805	0.152511848008259	0.0202588461937108	0.251016947767488	0.229780350879282	7.82989890656522e-10	0.00163620537008509	0.0679509407947902	6.93628659760121e-07	0.643807058406161	0.962869927148754	0.0828283901148137	1.73742670578187e-05	0.0113102085320494	2.57618166133888e-09	0.00108845219228933	1.79848271100385e-34
CD8plus_TEM_TIGITplus	Painel1	CD8plus_TEM_TIGITplus	7.93035885827247e-05	0.358827407608073	0.0303333640800928	0.32609753339439	0.111736533590142	2.5332028035887e-06	0.23727161993603	6.95647776875338e-06	7.51815001287653e-07	0.217387782850692	1.55353099878728e-05	0.396408720553551	3.58326024217201e-07	0.182677066602193	4.86745163013917e-06	0.297002373654426	0.000957843493058252	0.428178936529115	0.00298569732329813	0.0527331880145931	3.79614236557138e-08	0.615201690133892	0.0186345565678336	1.19080007916291e-07	4.17660199519209e-07	9.68051774078966e-06	0.000175532022304245	0.00124160935144526	0.0606255872150062	0.284991985325699	0.00498894989471753	0.0711391877666369	0.000367685531440114	2.1326227194375e-05	0.352643557525647	0.011536539499372	1.24834421606412e-10	0.0185454197254078	7.01084588461377e-06	0.729318964434297	8.50798831311842e-07	0.0125594031230727	0.381696424537675	0.685973524460963	0.000723322196837782	0.0305358721049713	0.112669560015648
CD8plus_TEM_TIM3plus	Painel1	CD8plus_TEM_TIM3plus	0.0581420543493082	0.59362816122844	0.133497934048177	0.791100783874613	0.511111176709241	0.00557805370982989	0.850473058529706	0.0603078114721681	0.0065104710935499	0.974823812069168	0.0735192892668621	0.799821729582463	0.00456413972358327	0.992797749799434	0.0443756130496477	0.522190579638181	0.0206394639089415	0.321007758658553	0.0363379531712573	8.04178305969431e-05	0.000428704927739884	0.669822352692441	0.472199257358423	0.0429663042111565	0.119725276501069	0.262215021638014	0.156190482392923	0.0601161325065117	0.172864979296498	4.69119315543828e-06	0.000655046382424961	0.856232781517042	0.212775035489517	0.408564229070415	0.201751240453094	0.000690872114777395	0.00771523858189386	0.940323403369073	1.70464225135414e-05	0.300748160947098	0.0678835266156801	0.822431387842168	0.00668159688621138	0.567501069135711	7.71414660083495e-05	0.530415500576037	2.11701150938134e-07
CD8plus_Boolean_PD1minusTIGITminusTIM3minus	Painel1	CD8plus_Boolean_PD1minusTIGITminusTIM3minus	9.76565610617819e-05	0.107321626033918	0.130497002567887	0.019398401822628	0.411366466354739	3.13154840278945e-06	0.0726084074026314	5.90986630048836e-07	4.43871891348382e-07	0.0239425986502748	1.48851297332968e-07	0.203489476731159	4.85352989071541e-07	0.108588025693941	1.28705029044333e-06	0.626909787235275	0.000567620275797981	0.125930865089099	0.000171065164340019	4.47723034272237e-05	2.31626597231388e-12	0.719624074020872	0.00955914443678531	0.000165764578931646	0.0167263261197773	0.0187812622180668	0.876396792633221	0.593285961310837	0.358351957716665	8.32020865659703e-06	4.51721675608973e-08	0.31180127407252	0.764045846840756	0.730940117435533	0.545257363495487	0.000187036407797565	4.10817456634341e-09	0.235976821201041	8.17216775245968e-11	0.463295814203712	3.61007184110156e-07	0.0374353649071535	0.327883470061071	0.692587411148084	1.32535879798253e-08	0.0039959624608578	0.000503510179700582
CD8plus_Boolean_PD1minusTIGITminusTIM3plus	Painel1	CD8plus_Boolean_PD1minusTIGITminusTIM3plus	0.0749896649490715	0.119562663217419	0.949377068926464	0.295539927365771	0.155097133234861	0.101385799353572	0.317186438155831	0.0737340577268434	0.123568610897175	0.414176091265472	0.0813861812232773	0.463635199031045	0.0817266258171074	0.432975225232585	0.109415785765565	0.673145569548412	0.214857610067871	0.714116538947405	0.248732996169393	0.330342843782184	0.640590830039199	0.107090392095407	0.808995813904768	0.0988987596323608	0.0127959409656852	0.018005422511159	0.0010763364375142	0.000348789297169543	0.773829482547573	0.016746077252177	0.427190456736583	0.0325690463529671	0.00101340270557773	0.000337923598838868	0.171051459455302	0.946059716190126	0.0991989305036675	0.00100012140382778	0.883883959643253	0.278849209124663	0.163414043402726	0.00236337357020067	0.0998677551736322	0.539093945710345	0.553509817079455	0.0285717331698282	0.00139118054463847
CD8plus_Boolean_PD1minusTIGITplusTIM3minus	Painel1	CD8plus_Boolean_PD1minusTIGITplusTIM3minus	2.22970490971839e-06	0.0143815509617361	0.215496088730681	0.00760677196313394	0.452283037034915	1.35293740874563e-05	0.0275047981616145	3.18170552165199e-07	5.03870057364595e-07	0.0135272099917237	4.61961655906666e-08	0.631441621475853	4.44483401418842e-07	0.0628989081227518	6.01551733993378e-07	0.721674130790358	0.000269548172114307	0.233513074486286	0.000343405552558273	0.0401450469903957	7.79670653643831e-10	0.671584536967058	0.000387178162792491	1.09185759949633e-06	0.00212983698733023	0.00136689614435546	0.0360952487003729	0.408780419031277	0.198555655153464	0.0138054705933075	2.69954512904602e-07	0.156128851709466	0.112853844473538	0.0162968174099692	0.411357960006992	0.0412747921441349	2.06195614216579e-08	0.0854744139278429	1.89393952479073e-06	0.55976321217736	1.7741259818491e-09	0.0177692699661482	0.460808563659712	0.783520374765542	0.000184592066761206	0.0123125399550201	0.580717522871521
CD8plus_Boolean_PD1minusTIGITplusTIM3plus	Painel1	CD8plus_Boolean_PD1minusTIGITplusTIM3plus	0.153642775078311	0.71341368544853	0.119494321146349	0.279253258821246	0.670892490249125	0.108881078795634	0.518782504660598	0.0621821580534999	0.0565642017876682	0.293612725527181	0.0434817816345874	0.533813024899634	0.050546894861207	0.611844072632242	0.0556934160409102	0.868969347806153	0.0716363226884194	0.296142280732124	0.0501750648954432	0.000464809974856627	0.000256412631363883	0.531563265116388	0.124424269277612	0.198626929016825	0.990713286342662	0.942936731498211	0.0415448950200245	0.0022655346205006	0.276985015961816	6.75877964876168e-07	4.56483659729677e-05	0.64005877954722	0.0308741206519001	0.0518216425976807	0.137947825039027	0.00755306279578665	0.019373951914446	0.3297313558994	0.000127977279015341	0.310368829028977	0.0447990350008193	0.394165976467458	0.0381368183527591	0.807997263963542	5.11771206029331e-05	0.674915713435313	0.000154109302733753
CD8plus_Boolean_PD1plusTIGITminusTIM3minus	Painel1	CD8plus_Boolean_PD1plusTIGITminusTIM3minus	0.0217076579490419	0.152925979309101	0.120098566443279	0.529455529367466	0.900144897030096	0.533579351636187	0.0290880139890443	0.0535679815890472	0.437314303761535	0.0122206605502046	0.0200978379533537	0.671789821719548	0.295271136084076	0.0582756660533145	0.04267394023997	0.207695587103374	0.945440236874313	0.447090599211078	0.726686605358746	0.000358114631819734	0.572250546194521	0.881470188852653	0.00225530753081412	0.0184459956491225	0.253490566313072	0.0862836405694862	2.05236386293117e-05	0.037531483547133	0.335789484397558	0.00690142944148035	0.276187504684222	0.162592996208528	4.78566132266681e-06	0.000265118537427838	0.293248447914566	0.00318842509727991	0.28351548551653	0.285596247465816	0.148145678097565	0.983350823484471	0.00247215670935247	0.212492241988874	3.07718699865463e-07	0.0995184100030828	0.0448154578972375	0.765621431033562	1.30699265736965e-18
CD8plus_Boolean_PD1plusTIGITminusTIM3plus	Painel1	CD8plus_Boolean_PD1plusTIGITminusTIM3plus	0.131421265982314	0.177071734444965	0.114070130929021	0.652060648936159	0.534845016796774	0.878716216054866	0.252487297257487	0.594505538594025	0.74988217120835	0.322256615586076	0.513336763840288	0.934399226352664	0.843600809723727	0.385708197438061	0.479060946031145	0.723979313064402	0.77675369096727	0.980386153915202	0.881577575260319	0.000661555304046085	0.38178976483114	0.720683801015363	0.222939517460014	0.346434878056353	0.128956996156649	0.0442978008659937	0.000148507512844961	0.000535162903479388	0.883842694860887	9.05245227653061e-05	0.289567376143636	0.22831397557205	0.000545467282018777	0.00034738382170023	0.913355165612142	0.0138306753601071	0.917257097420741	0.106552242207718	0.0300300886016638	0.543188152748533	0.264383238386923	0.165485436054857	0.000554454596054262	0.468132857472435	0.0082354889681187	0.730597178872679	2.88971646558147e-14
CD8plus_Boolean_PD1plusTIGITplusTIM3minus	Painel1	CD8plus_Boolean_PD1plusTIGITplusTIM3minus	0.892307931669925	0.287041798313867	0.189153461866716	0.72953445062061	0.164134304214746	0.00197111228023838	0.416291586222287	0.072066747324844	0.0114970595544012	0.743197642379545	0.112836606669881	0.205426116403908	0.0119014711723251	0.595077270438105	0.123060963497044	0.0149996731377241	0.0538726167077603	0.19710990225819	0.0106543289622134	1.3612614692015e-10	0.000742299973460256	0.198225752337588	0.462268096215013	0.689049470026051	0.683570299951034	0.993430713982739	0.00493740798355085	0.0393987223772979	0.303563253937501	2.30481462535355e-07	0.107685742825696	0.256876907176374	0.000350155689265355	0.00574668524267993	0.286168996103849	6.80849665512016e-09	0.00637936379105424	0.209991912005341	7.17514984466009e-07	0.749424139915558	0.899008613110486	0.167561968866314	1.75674471961445e-05	0.011679578914685	6.13261115059817e-10	0.00109136111593124	1.03149231827472e-49
CD8plus_Boolean_PD1plusTIGITplusTIM3plus	Painel1	CD8plus_Boolean_PD1plusTIGITplusTIM3plus	0.906740037182922	0.591389639416305	0.0343616532834256	0.598000676345671	0.888660471698106	0.0411486129775137	0.581487360340261	0.189089143417079	0.0536364899792521	0.892954009388704	0.240869604268642	0.380050554466279	0.10392440796136	0.833602773512757	0.25026241379093	0.288010843808047	0.0688136696434993	0.453177768194033	0.0608819060996077	4.89632275138641e-07	0.0057134931406056	0.902336587440178	0.877305958434586	0.705566526939051	0.409315422217255	0.244986396604888	0.000203138148795039	0.000261429719278535	0.871401692628865	5.47969449223445e-09	0.0118230607513162	0.908300588289976	0.000779933387341959	0.000891796317028205	0.705774461436712	6.99933649075765e-05	0.106068850366272	0.545079455352885	6.35049999001657e-05	0.372298910972879	0.981010564697964	0.569952153935837	0.000156431772322323	0.139752373850577	8.58524549146047e-07	0.185579161513334	1.21461119277809e-22
CD4plus_CD28minusCD57plus	Painel2	CD4plus_CD28minusCD57plus	0.0396365657415547	0.794809900570849	0.60898699038669	0.976722028635157	0.822240697786543	0.733458044979929	0.0525065947096029	0.334935671314273	0.639075292066631	0.0298768243510956	0.223869823102738	0.152465590076528	0.630215957016744	0.0358017501323906	0.349902458457239	0.757175305979948	0.468550483712917	0.227890733961904	0.740822451214126	0.0517311376936974	0.628845120501612	0.341170534646774	0.794947730498637	0.373730545182487	0.000606764544889173	0.000207202500977079	0.0204709065687335	0.0320987281054111	0.022662947088684	0.925280068589043	0.416238885954622	0.290247188602392	0.0483625424693024	0.105693646779887	0.195546206393977	0.0306864288834927	0.547692104843168	0.856766400231855	0.148668132796856	0.316442162927751	0.375315010910948	0.0998345697909329	0.000208230681136848	0.88518949288488	0.752496158871092	0.144861703097211	0.62645052281973
CD8plus_CD28minusCD57plus	Painel2	CD8plus_CD28minusCD57plus	0.0869140166425901	0.301321425895633	0.693834184235378	0.509654843194265	0.304236720783038	0.00617833177777306	0.000820792053081348	1.3115707048964e-05	0.00295127150257098	0.000534386605270111	3.75155245248289e-06	0.887378604468014	0.00303459179484926	0.000787367593729102	1.05642543015417e-05	0.91173135554124	0.109906763287653	0.0345244498562522	0.00692953403883945	0.00313656591998872	0.00601800952402067	0.715773208686406	0.542959228675737	0.262880574667897	0.32915627394556	0.293968235907403	0.745171483434128	0.636679537519665	0.976670930571497	0.0111778233725601	0.0225339096646272	0.609835444476915	0.1551768132941	0.652517070767751	0.922490320582567	0.00510845540906824	0.0398199790866148	0.825268572792029	0.0049704417452582	0.941730057032378	0.0793539812094831	0.516898629326916	0.0351366746125076	0.702227315899057	0.00153956685998495	0.462727402841301	0.528254561330771
CD4plus_Activated	Painel3_Ativ	CD4plus_Activated	0.227247481614899	0.467988624361048	0.0244860576177419	0.489797708238434	0.839240233208482	8.17898608582736e-05	0.661563780670649	0.00138017582248801	5.93521366534278e-05	0.775013117218833	0.00411275175101841	0.613850864757485	5.66704636650738e-05	0.737218993651836	0.00201499375195134	0.0372237915398035	0.000484830319559735	0.035744896285537	4.14500381009267e-05	6.27867689218051e-06	0.0362203675603818	0.00672047694587249	0.00304199396141897	0.871481286017062	0.466501007865499	0.704252709698667	0.0244395440080459	0.756151341210552	0.0318141625861745	0.000298342283635923	0.780076304880541	0.29632458833888	0.1690385549317	0.189933334185741	0.0215279749629312	1.68025016855767e-05	0.0313102784353669	0.0204930932338919	0.000660356625629023	0.0245391259046771	0.501526399037661	0.0263105238437381	8.08146274310772e-05	0.000522106459862704	1.26179463859643e-05	0.0027742063753898	0.000873362106893385
CD8plus_Activated	Painel3_Ativ	CD8plus_Activated	0.0551047699991255	0.388820694268009	0.120567618412815	0.365170632328366	0.512679716524988	0.00039106769077006	0.613035132136331	0.00563933702624725	0.000897555842645423	0.597226414782687	0.00769030520924279	0.201171826556406	0.000145144680370109	0.635294296323161	0.00203184508216697	0.15677347197061	0.00276710571551892	0.0475938464755953	0.000324993558062627	7.73366433250966e-07	0.00497170732742246	0.0103942486065668	0.0503330102307595	0.765585420870113	0.633109062615226	0.503913365960164	0.00983769176619822	0.208693973927977	0.00953086557384077	1.3004094110146e-06	0.151091866740682	0.922240640867126	0.00214743427930768	0.0119103443171425	0.0340271961447261	1.21589244655892e-05	0.0497156108021158	0.378506030049238	0.000225610369439223	0.0119893438010164	0.999052460228762	0.105076067616701	0.000120509261139014	0.0696514492950175	5.64794241764827e-07	0.0870707930786422	0.00124967073333125
CD3minusHLAminusDRplusCM	Painel3_Mono	CD3minusHLAminusDRplusCM	0.521951953007635	0.116438836157673	0.283118282680555	0.0765488189521118	0.712644768981746	0.505929715719502	0.72038372696916	0.405511780297135	0.806203160492617	0.742504652054764	0.532909601409001	0.922345632021462	0.783548948879542	0.637996881651779	0.458315353587805	0.163420132371809	0.221958400135506	0.667713831514557	0.619766705279146	0.64188675812742	0.490119730817007	0.0100074485956673	0.0489913725458507	0.142094720350424	0.262475476264326	0.303459909154996	0.818263376723816	0.258305054083044	0.0498770576021309	0.0454378880336149	0.00783724365942609	0.113739698993756	0.91632983565084	0.24699726996403	0.00278469873824876	0.915849295500335	0.782801265269324	0.012928255858147	0.565615316109828	0.00622167579283278	0.62333792427948	0.0344198101713122	0.994854389358995	0.229781613063179	0.449792596244029	0.0540186923073779	0.257300505585965
CD3minusHLAminusDRplusIM	Painel3_Mono	CD3minusHLAminusDRplusIM	0.444248180394101	0.0351376739596242	0.74393988236383	0.0340690561307204	0.0478290200722982	0.726939311343479	0.00218616298386207	0.0564977436876251	0.563224589397136	0.000213705805372208	0.0350490389181993	0.30208984038514	0.626440731375553	0.00349904456806112	0.0680709867052638	0.573035184115009	0.240368741561241	0.119556860693179	0.0515450883297064	0.73221382771924	0.564357777288817	0.0376234141323671	0.00199979727543903	0.00936046410368681	0.173965900894777	0.155236345466188	0.564161305613246	0.00834370025053273	0.0679897678762691	0.00403408764160029	6.47273818231031e-05	0.169515170454522	0.725272149523672	0.476011338823226	7.62016044147498e-05	0.887006757899121	0.59173124570948	0.0553714132464098	0.622752873229907	0.0654622858523869	0.626486561142888	0.00426019999577148	0.827458896790167	0.409408944130739	0.579564537161738	0.0628322222449039	0.602279035913144
CD3minusHLAminusDRplusNCM	Painel3_Mono	CD3minusHLAminusDRplusNCM	0.318133753296852	0.840325142868749	0.801431594094657	0.885731371222961	0.00512675831806875	0.148010195233092	0.0114097374701509	0.664895022397451	0.344652563093855	0.00271892847910778	0.303753461636382	0.577992452128606	0.5377738476036	0.0446215985211489	0.469683352609052	0.42967371671524	0.879194329248985	0.152043604081429	0.443473916978018	0.497908781906586	0.844391685382583	0.979542032466378	0.223140702441275	0.358435259385578	0.711633879721962	0.918224627238324	0.984354919168201	0.1224771829143	0.950473508489033	0.720033659861349	0.235526865472674	0.775310156099187	0.99654177192846	0.329203992812784	0.582407716174197	0.477560719341758	0.287809059880624	0.81357593744938	0.832693766085817	0.426306182468569	0.450752235837551	0.439049957616011	0.791375496157819	0.399640448283939	0.44223759373083	0.316176617969517	0.781014687185883
cTfh_CD45RAminusCXCR5plus	Painel4	cTfh_CD45RAminusCXCR5plus	0.224523734762335	0.7606590327521	0.480968094163202	0.3776707418123	0.268489159509774	0.923964205194087	0.0891275942863269	0.264715909157174	0.943785210524561	0.183744163889685	0.360974002174914	0.988411520191507	0.618859333334563	0.0556736326451553	0.367500172265411	0.626185973980639	0.299373273475426	0.00375849809214488	0.233486008849667	0.406952128052835	0.000171993560487031	0.686802957459628	0.0159241801559128	0.18291100912728	1.93722057473789e-05	1.05721625602301e-06	0.221828094548478	0.101960226872556	0.215677697243629	0.582204072087726	0.000620938609897699	0.475727904537466	0.431213787461449	0.767824708560036	0.972208206796088	0.406997185531269	0.0021250353146191	0.178752513393295	0.00238277512519296	0.670829927030548	1.51856698261003e-07	0.895825322598254	0.703170855236975	0.696461108729892	0.273291332203335	0.563032538440905	0.847676027792961
cTfh_PD1plus	Painel4	cTfh_PD1plus	0.0993348267054239	0.704910122396672	1.0703590346717e-06	0.970638363913742	0.0358546772245496	1.24881574353723e-14	0.0527870744636321	2.83051650508916e-12	2.93785683420215e-14	0.032230632009545	4.01302704538003e-11	0.173557570410539	1.28025134456841e-14	0.0617129959803893	8.7465265299512e-12	0.558375647753935	7.60864502340708e-09	0.0168548215560851	9.61490765640984e-09	1.52399023369837e-11	1.362173061569e-08	0.0866019341458754	0.0823052965860619	0.340486243176851	0.108234700191526	0.376947524281227	0.170551342024417	0.294652517147534	0.524926251441304	9.95000051449285e-09	0.0488287649322972	0.910395910107951	0.328045795765645	0.132646552432306	0.207242854979584	2.86052606941255e-11	3.26074035743264e-09	0.155889376788309	7.2904378002758e-12	0.47280254750399	0.201039216185384	0.0144892685813866	0.00239640780263828	0.312826866483081	2.11082262454056e-15	0.00304236969276337	0.00130122244927658
Bcells	Painel5	Bcells	0.631444595615821	0.687882891570834	0.294336668723925	0.59061964448234	0.64482083113226	0.895096742383251	0.11350074439399	0.284132553251525	0.5365879400476	0.109865320109535	0.349640127595477	0.638558385606928	0.692250623369467	0.090484087207154	0.261694220971111	0.966675893524542	0.739988018137428	0.502705825876395	0.376726848288844	0.993398878732119	0.902955145377402	0.0120276820651215	0.480018141329819	0.252694574273641	0.31910832223288	0.387133055703204	0.455545691627841	0.64515375180074	0.0384513921717239	0.613760741656534	0.682852677695553	0.0476740748442958	0.643850873797566	0.353551222047484	0.0722070464604562	0.893681255508136	0.778860374398587	0.0165777399281156	0.910704231760842	0.0235530236551079	0.923396206007138	0.0815593704292908	0.349824143477949	0.0465995610650179	0.450471211639666	0.0734748778482621	0.864203280418467
ImmatureBcells	Painel5	ImmatureBcells	0.272164900672618	0.927608921828144	0.834971426453268	0.68456866873889	0.962069197617843	0.684904283345727	0.785477694436532	0.942069851880069	0.423169155392483	0.533526127083856	0.867100370906701	0.114080222346119	0.730132330879601	0.588380825349585	0.978484112431665	0.934025489537881	0.358319976694188	0.431259607158629	0.956903578507181	0.835099501691635	0.922673732564785	0.355817895474278	0.36008166942037	0.432948178128254	0.64083637147042	0.64703710493347	0.3812347955326	0.497350225076919	0.289574820234261	0.918773149195305	0.715400108014204	0.894881708242842	0.533676665671422	0.477661596899781	0.506285285844928	0.777524703706886	0.986829837922516	0.681269974113954	0.814564328739979	0.16272597429839	0.858261636529994	0.792892006810329	0.827930200004826	0.609444039431755	0.909355732108247	0.892473943650953	0.707343044185179
AM_CD21minusCD27plus	Painel5	AM_CD21minusCD27plus	0.701682201376169	0.415467496234989	0.103003379690303	0.506443937970166	0.490881528932072	0.837196812595845	0.960027517720041	0.866309484649016	0.499817362298399	0.960839579003683	0.6838283741062	0.0617632040724852	0.703240026545823	0.80418266932461	0.897942538815095	0.44950952845945	0.0268336825309227	0.453729760538254	0.446030151250478	0.926478681449029	0.190266065648513	0.588277828894067	0.108305602327392	0.124941048262644	0.0415952795353173	0.00471586533825537	0.0017352471668301	0.0174988292896328	0.210142968269366	0.559025383892465	0.23194044874743	0.335753191873832	0.177416680875234	0.0155872351449273	0.330680894297367	0.601622145883374	0.225936500090195	0.0203565093343387	0.33306733848595	0.980539776944095	0.159026803162161	0.767829795289643	0.854747601653517	0.0269418735697928	0.997094229374731	0.256680960370404	0.794793256789956
DN		DN	0.537055249143497	0.795382749446923	0.120372638852437	0.804402400665726	0.438974276969128	0.0745305531501167	0.69234062162614	0.440157505785691	0.300117290846979	0.505770784456237	0.894989284947376	0.272265743334279	0.2717489865456	0.838227225888036	0.70119080087075	0.0117305829213742	0.379630363664135	0.457371832331007	0.775975838271141	0.431843982067836	0.401271944454346	0.380048861431497	0.500985139570224	0.227151379499909	0.0545979652388548	0.152821778110413	0.123478535594934	0.180020984397919	0.463484283759643	0.120694351813428	0.904523885988326	0.637627391638991	0.0740785379178678	0.0906733075300788	0.417085016788151	0.655157702184276	0.073258994501323	0.542086940107565	0.513195450932023	0.302539436229526	0.0773816852678824	0.955675921119873	0.348198446223463	0.229044520847503	0.344246498561374	0.31431410764378	0.0149030135944516
NAIVE_CD21plusCD27minus	Painel5	NAIVE_CD21plusCD27minus	0.412095310002476	0.424359952455798	0.143027837273204	0.407237787494387	0.812778894290558	0.0835777636620986	0.705917901825957	0.0844055802804263	0.150653413168983	0.53972678733209	0.109117960081208	0.059161132327292	0.0704288117043084	0.813479545541662	0.135591430053319	0.418870459016748	0.0400296902864205	0.918114473854146	0.122545120772135	0.603566606329641	0.837143446162122	0.179618243414917	0.0618406783349108	0.0597731232868363	0.0709488895367703	0.0234336149891547	0.448069898004071	0.0271436098015311	0.822701822336944	0.301409778120196	0.343676655330299	0.993520708127551	0.139984183463171	0.745826853017017	0.38800808195405	0.461876860156477	0.638291302074906	0.0136853608413477	0.75370467044549	0.137706466798592	0.869876969254011	0.857262722175886	0.211758431276339	0.00672195201340341	0.946473515739589	0.38908840401047	0.181715339158212
NAIVE2	Painel5	NAIVE2	0.683592452973542	0.267122922519605	0.356448023587949	0.213043991423679	0.0526922978036824	0.732903725775023	0.537747736597187	0.257582431526072	0.253597434453314	0.586070301862436	0.114487846553302	0.0182779217567877	0.160679293637826	0.810168359433713	0.323685365045921	0.741650369366365	0.102526544847088	0.977919476995542	0.190247171918883	0.076017163160813	0.781968546562874	0.00339491419404077	4.20313432389284e-06	3.10673338426527e-05	0.136553630122322	0.153286890477466	0.167711773733563	0.148843409565579	0.00605005559946159	0.518468541491333	0.0144294469057457	0.893468386097039	0.000236224368273137	0.00454157462878861	0.000458140113151711	0.0429185498359177	0.326827222083305	0.0107359719805674	0.380705752459209	0.0029546364008402	0.492926775952382	0.125392316438201	0.0247918966190715	0.00177922180980688	0.230225964840031	0.024762310928081	0.0259577723069832
RM_CD21plusCD27plus	Painel5	RM_CD21plusCD27plus	0.296604703721312	0.613789166901919	0.00116083678964849	0.472159508633036	0.826567121071078	7.02155519982563e-06	0.0278512334130522	7.94223645791103e-07	1.90731589582128e-06	0.043747318654907	5.11681026840595e-06	0.209719549140414	4.45540046566223e-07	0.137264029376386	7.64256991537894e-06	0.589143527538556	1.79750887501469e-05	0.356947976810592	0.000740088951994641	0.449389145600304	0.0145492996084082	0.452446467496896	0.415976045966608	0.0382223671192081	0.362152735478867	0.123593689162628	0.525709536035606	0.00201837092547275	0.807193180003756	0.0339294293078498	0.0305424538676175	0.565318028801595	0.154545692245559	0.645613096243045	0.187230834646217	0.6471608910857	0.042859556025475	0.0445411272080014	0.0412176831155423	0.396122071830328	0.115243787606345	0.698223988358562	0.293516885660405	0.00732383643492992	0.0833768077555214	0.582907111530842	0.763353903354271
TLM_CD21minusCD27minus	Painel5	TLM_CD21minusCD27minus	0.567853923019406	0.372017787970487	0.308947553980009	0.502146262370137	0.242373703427349	1.68719970704201e-06	0.340387327051371	9.07086862147016e-05	4.96754134749774e-05	0.399080741888864	0.0017195807722389	0.0684704895170106	4.71818521531808e-05	0.148815518698077	0.000193224253929166	0.627945652029636	0.0231996222932857	0.304793484831926	0.0311066383865799	0.251715728678249	0.000104157400008369	0.082180333256721	0.959526735051437	0.142622291475648	0.143747883951532	0.267376191614295	0.161085693878137	0.583163500970998	0.393079481496458	0.259106094653986	0.0198489885199465	0.360366577858898	0.230831720348174	0.988914132625463	0.757144557673926	0.249766494403209	0.000339203256305228	0.15868235206065	0.0013126590891002	0.133435920835801	0.00140782445494994	0.0898713619668062	0.576507249846487	0.549908575039901	0.040626027326476	0.393347581407784	0.694425175959791
TLM2	Painel5	TLM2	0.636488390714431	0.00612365794827684	0.626143460541181	0.0040093671233717	0.00345082662871117	0.00684660910247284	0.559252337343711	0.0251030823659247	0.14126950625197	0.170439969615642	0.0600168121167785	0.0713770861256985	0.0524908760674839	0.123027202281792	0.0137092017944332	0.073089319995069	0.577648374200976	0.416317971228017	0.263158610778111	0.000870614795855744	0.140369934157256	0.00271744422697961	9.25586862188484e-06	0.00175929386094073	0.172129913985992	0.248457128737218	0.89701806325221	0.0336661834063639	0.02951302970212	0.420516456162079	0.014427480823363	0.682018342107638	0.0865414748800736	0.0165019880255929	0.00212275349824908	4.25295009132281e-05	0.0293382179392043	0.027094444605202	0.0273335221092305	0.0104316416422183	0.136190291109227	0.0223701180751167	0.0131588011352134	0.0496155566921894	0.00040127312983925	0.00964075197570761	0.0406435918132067
Plasmablast	Painel5	Plasmablast	0.710693483257348	0.48829620667064	0.442751702012488	0.624599333349927	0.00244108334422756	0.0616285475565149	0.57488654362707	0.307030448702058	0.30912925846867	0.99239832075476	0.34042839691258	0.515217676271037	0.247483162698402	0.823073374680597	0.247607093337169	0.299183652180817	0.639817816850957	0.427081236128823	0.61249106039874	0.00033418081883304	0.154703543516391	1.99148043368576e-05	0.0176910188031549	0.0174589445233964	0.277708500891383	0.0930263037783529	0.724598350901955	0.0778106143531348	0.00448806187171787	0.150148890541003	0.287509810843739	0.0408032607028611	0.00723863494508718	0.147747600750682	1.45449563691495e-05	5.80497585612457e-05	0.0955472382687759	4.53664205865603e-05	0.0158645011589588	0.00144835920304081	0.415076464964238	3.2082325958257e-05	0.00535727520575381	6.00733902623852e-06	0.000782127726034583	2.16215534093959e-05	0.0673345205101263
IL18pg_mL	Luminex	IL18pg_mL	0.722025736576437	0.792048158266522	0.904304232145852	0.362833484119065	0.401004283359028	0.0501721732681989	0.19908911336135	0.0134895424973112	0.223930597141618	0.0493553460727451	0.038954853846604	0.764533193925342	0.35157586624319	0.0142453488900545	0.0152415359058294	0.835398756468745	0.394827571706973	0.445376485908463	0.198632245408605	0.375338519572902	0.0796965866568679	0.799328925567413	0.721004314223719	0.288205970636748	0.237076628407463	0.491609273480017	0.598568036680066	0.999810473450198	0.233984122609878	0.462956775093132	0.164372086493815	0.646840029970877	0.167677227272771	0.560069149739632	0.959870114616392	0.33684598849107	0.0684677014084189	0.0834119443129845	0.0837656728487768	0.557396399645086	0.149938172277826	0.187751860195193	0.709785956017285	0.28520560975886	0.235350707357711	0.0270226715930239	0.259287892635037
IL21pg_mL	Luminex	IL21pg_mL	0.675307389937039	0.597940741065417	0.0548383531030652	0.47583862056382	0.560983327503949	0.103723272991374	0.903934648285863	0.235422616248137	0.0882996890575708	0.59844067718454	0.389185791229935	0.797016272817184	0.162761691582004	0.523345450833941	0.225183116676712	0.464389221533543	0.0345095416517853	0.543550917404024	0.300066969464665	0.390981999392257	0.960775448621767	0.297736451994162	0.242486604965419	0.5198434538094	0.898481338766639	0.445953626086558	0.876578617055693	0.716382072090769	0.260270508546743	0.891167551696656	0.154288359120865	0.377925884880983	0.532985097250426	0.979149934234938	0.166404322022575	0.406786125264925	0.666368174393919	0.868581840363142	0.824767087983746	0.200457911198362	0.707263717011615	0.197201651172409	0.701533044977123	0.901193547481142	0.5714789372339	0.650666974606558	0.800880316619017
IL4pg_mL	Luminex	IL4pg_mL	0.58788469053775	0.207555577353734	0.334295690151864	0.137336691676858	0.147607864706086	0.48073242951116	0.972948313656879	0.40213742755388	0.702958054250946	0.923852600748897	0.723091112437636	0.256100323970762	0.793899371727889	0.642083192191179	0.456366298483235	0.110717111062602	0.512421022991844	0.893592194985892	0.501559867425234	0.212940464779705	0.696309422806733	0.504791816621886	0.137505514870993	0.595636861406646	0.989497436893501	0.726414701973225	0.579206659784841	0.697916345665502	0.98242021273962	0.760989343169884	0.33313045965369	0.917169903012564	0.570861798138717	0.843425880587583	0.729172347071674	0.149173811667215	0.953091482543314	0.469160097423222	0.591192032183806	0.731878992687423	0.430144922673051	0.415840913109146	0.407169940409042	0.411189711641641	0.306702052022737	0.388173571923918	0.384576093627572
IL6pg_mL	Luminex	IL6pg_mL	0.794515491501096	0.19489142761638	0.15194400880743	0.272661407557923	0.604248085440966	0.0839433023613236	0.606030073774739	0.387695759252055	0.404688113324454	0.870288823760155	0.763127318667137	0.326007476925398	0.42972463497092	0.742585501613908	0.595983147351996	0.948103883536557	0.00535929188578628	0.540905145360441	0.0147198353719031	0.0272800544320789	0.0888907320039972	0.0182312638838585	0.0511610888701145	0.183367190653378	0.301603700505896	0.306636866843681	0.867358106004746	0.54347197294407	0.101029938313048	0.352720270094093	0.508393432622963	0.125537414553935	0.200830695258968	0.314227565143182	0.00116691020994017	0.0170416805104531	0.0512513832664645	0.0489913404407108	0.0194393763987228	0.0237949123658365	0.54187329406739	0.00327107618924067	0.227251074801999	0.148336197756534	0.0335976630741283	0.0317960426666997	0.382596912017486
IP10pg_mL	Luminex	IP10pg_mL	0.524046474073522	0.182409561669473	0.165599081832663	0.249440145546346	0.59115981363892	7.59300234960145e-07	0.0043928223840382	1.41801409767023e-08	0.0003929289608255	7.61429401776805e-06	6.89816384421455e-08	0.0425985121320149	0.000585335107794119	1.93961686455196e-05	9.6825297983584e-08	0.0418003989886531	0.00387186735227062	6.92755955675837e-05	1.51165367739271e-07	0.000396188029381587	0.032746128435422	0.740773799697506	0.0825492603041388	0.830590833963209	0.675609584053931	0.890804783727534	0.373746631395262	0.951701396549788	0.464063350819589	0.0212731473159006	0.944328873504421	0.227009827909741	0.605863291658768	0.463365715619468	0.984962270671185	0.000167233706521728	0.0141071969044886	0.931892160843573	0.00320262174324051	0.268001690989036	0.894246628495927	0.685318749584525	0.0705503816318895	0.791093597007082	0.000160597364912413	0.164184672517288	0.101313546891506
CCL4pg_mL	Luminex	CCL4pg_mL	0.317662379420925	0.589047241106164	0.76307853480186	0.8305146353315	0.95987570830721	0.543550917404024	0.893867782100659	0.626123418747436	0.887990650112519	0.365202058019778	0.691465351646736	0.826108391904659	0.614067751495504	0.802181291509266	1	0.799460426618421	0.879048193148154	0.879048193148154	0.939408205471285	0.417477917012055	0.7150322450059	0.764045116648623	0.0610329576990997	0.797138809237213	0.731278765094574	0.914885718081665	0.888534581339345	0.764045116648623	0.543967066762836	0.529241311055178	0.780553852628062	0.426748967748606	0.241757111507084	0.329560364972003	0.651083850322289	0.231784065299374	0.881006750146876	0.458068843705731	0.294990244170033	0.666904635598524	0.747618228942804	0.345398717416361	0.194179176065066	0.0175903841934715	0.982953286833085	0.681566270258346	0.635382647801216
sCD163ng_mL	Luminex	sCD163ng_mL	0.0237335649129117	0.582390433319475	0.691043314120636	0.615929420296889	0.298486453929986	0.0577380145288657	0.107104155524845	0.00684409222157498	0.14385115999404	0.145335550244671	0.038240847416329	0.795750685400455	0.237543012795362	0.0155763850592049	0.0128979012065798	0.342026361683866	0.0269932276282331	0.287493671420733	0.0120978481574838	0.0158113686440292	0.264828292552088	0.00693263857759417	0.0202344332071475	0.306525392121642	0.795811010897106	0.936897867088591	0.956708175953458	0.587914053808303	0.217302766306118	0.319997128605541	0.456967439914666	0.0988827781178713	0.201853694588519	0.541866333190155	0.0245133459594565	0.0115664357323715	0.154819822071602	0.0030242949847927	0.0839536692918774	0.0894204145756114	0.839495900307886	0.00594431818584255	0.0942774068669379	0.000731760464816921	0.0196003233982977	0.000392880975954303	0.0718237223069761
mPRNlog10_D30	DemoClin	mPRNlog10_D30	0.21985541292041	0.0388335418317289	0.80495903579927	0.0167139356438091	0.565745840274732	0.21660303143747	0.831885002309338	0.376525889271127	0.79562514915427	0.463934764910142	0.620216172171264	0	0.309054263831025	0.764763735851193	0.425946976012565	1.51187949986276e-05	0.895476093065913	0.422681884233545	0.685159544064904	0.670936684988586	0.500083967965043	0.412499022449036	0.0237557466723257	0.0406760341797431	0.60421128470885	0.888334311348065	0.669057713430088	0.315320655749235	0.595842832961444	0.531914791449091	0.0530729135676506	0.00582533219021667	0.661641107130482	0.166672639152176	0.768132955730927	0.579620378261571	0.240346503718731	0.449154918628703	0.688277009732051	0.497909430108047	0.540030671917731	0.277170275931568	0.93361534507185	0.481491787221789	0.418676171305474	0.349019150900072	0.272752881200072
mPRNlog10_D365	DemoClin	mPRNlog10_D365	0.547308208201864	0.732128648426139	0.348241239465467	0.400161027355059	0.675994383001297	0.934850131636072	0.501329390251524	0.708804943673783	0.655403270439333	0.600030386056688	0.817652675891391	1.51187949986276e-05	0.87623741252709	0.690627231387882	0.791738785588484	0	0.74671611754402	0.414909244085026	0.552969033601242	0.482160954662415	0.961173373025123	0.6300723808428	0.109147402988543	0.290316281227541	0.904003373851641	0.952749843421913	0.827252464146922	0.767106332516712	0.454756112282677	0.681719079582915	0.252521169424229	0.778808738494722	0.796023248427473	0.4059253272469	0.587099236831767	0.550406360040477	0.790036398150746	0.861217134409874	0.85841938394585	0.654836409482085	0.265475112745713	0.5257136337134	0.476065413634908	0.487246389505785	0.401911486792378	0.644739012770767	0.0210693376969192
mPRNDrop_D365	DemoClin	mPRNDrop_D365	0.898296536491704	0.734908897770637	0.638921463275409	0.90999168281591	0.488242810928006	0.772668877894638	0.272948017558049	0.366129476848977	0.901304164431158	0.544934162616506	0.432820100868362	0.999537998857977	0.962556625594125	0.384193083349955	0.504188513740803	1.19609426080128e-22	0.854023715511805	0.495933689492875	0.378072270697903	0.417854804580943	0.977946032759137	0.633337841399758	0.238261692012227	0.995957749478358	0.851204829716391	0.921477180382793	0.869514282840659	0.491070404576921	0.878071637047887	0.404051565568159	0.777075429639804	0.337662132529197	0.901932904929852	0.914044109949798	0.953365453704806	0.474750003017359	0.769827193807283	0.247563073350814	0.837622485205891	0.714948974295323	0.444865146583232	0.675342089929108	0.405339450586052	0.13611157814587	0.396647386718155	0.205702790356939	0.123683719998757
[truncated: 55 more columns]

## Sheet: spearman_rhos
Column1	Column2	Column3	Column4	Column5	Column6	Column7	Column8	Column9	Column10	Column11	Column12	Column13	Column14	Column15	Column16	Column17	Column18	Column19	Column20	Column21	Column22	Column23	Column24	Column25	Column26	Column27	Column28	Column29	Column30	Column31	Column32	Column33	Column34	Column35	Column36	Column37	Column38	Column39	Column40	Column41	Column42	Column43	Column44	Column45	Column46	Column47	Column48	Column49	Column50
	Painel	Variable	age	tempHIV	nadir	tempTTO	mPRN_D0	CD4_D0	CD8_D0	CD4CD8Ratio_D0	CD4_D5	CD8_D5	CD4CD8Ratio_D5	mPRN_D30	CD4_D30	CD8_D30	CD4CD8Ratio_D30	mPRN_D365	CD4_D365	CD8_D365	CD4CD8Ratio_D365	CD4plusPD1plus	CD4plusTIGITplus	CD4plusTIM3plus	CD4plus_TCM_	CD4plus_TEF_	CD4plus_TEM_	CD4plus_TN_	CD4plus_TN_PD1plus	CD4plus_TN_TIGITplus	CD4plus_TN_TIM3plus	CD4plus_TCM_PD1plus	CD4plus_TCM_TIGITplus	CD4plus_TCM_TIM3plus	CD4plus_TEF_PD1plus	CD4plus_TEF_TIGITplus	CD4plus_TEF_TIM3plus	CD4plus_TEM_PD1plus	CD4plus_TEM_TIGITplus	CD4plus_TEM_TIM3plus	CD4plus_Boolean_PD1minusTIGITminusTIM3minus	CD4plus_Boolean_PD1minusTIGITminusTIM3plus	CD4plus_Boolean_PD1minusTIGITplusTIM3minus	CD4plus_Boolean_PD1minusTIGITplusTIM3plus	CD4plus_Boolean_PD1plusTIGITminusTIM3minus	CD4plus_Boolean_PD1plusTIGITminusTIM3plus	CD4plus_Boolean_PD1plusTIGITplusTIM3minus	CD4plus_Boolean_PD1plusTIGITplusTIM3plus	CD8plusPD1plus
age	DemoClin	age	#####	0.49	-0.14	0.46	0.05	-0.14	0.16	-0.22	-0.17	0.14	-0.22	0.13	-0.15	0.17	-0.23	0.07	-0.27	0.13	-0.28	0.17	0.26	0.21	0.11	-0.32	0.26	-0.25	-0.07	-0.14	0.05	0.16	0.24	0.22	0.01	-0.19	0.09	0.17	0.29	0.21	-0.26	0.16	0.29	0.23	0.05	0.13	0.19	0.21	-0.06
tempHIV	DemoClin	tempHIV	0.49	#####	-0.15	0.95	0.03	0.1	0.22	-0.14	0.02	0.15	-0.15	0.26	0.06	0.13	-0.11	0.05	-0.32	0.1	-0.28	-0.2	-0.01	0	0.34	-0.22	-0.22	0.15	0.08	0.31	0.01	0.15	0.33	0.25	-0.06	-0.12	-0.15	-0.25	-0.12	0.03	0.06	-0.02	0.14	-0.04	-0.2	0	-0.13	0.08	-0.17
nadir	DemoClin	nadir	-0.14	-0.15	#####	-0.25	0.1	0.55	-0.06	0.46	0.58	-0.11	0.48	-0.03	0.55	-0.11	0.48	-0.13	0.56	-0.13	0.52	-0.42	-0.35	0.07	-0.15	0.15	-0.26	0.26	0.05	0	0.12	-0.41	-0.24	-0.01	-0.02	0.08	0.08	-0.42	-0.32	0.15	0.43	0.11	-0.15	-0.07	-0.29	0.17	-0.41	0.13	-0.17
tempTTO	DemoClin	tempTTO	0.46	0.95	-0.25	#####	0.05	0.02	0.21	-0.19	-0.03	0.15	-0.19	0.3	-0.02	0.13	-0.16	0.11	-0.38	0.03	-0.27	-0.1	0.13	-0.08	0.42	-0.29	-0.15	0.07	0.11	0.35	-0.05	0.27	0.47	0.22	-0.04	-0.08	-0.2	-0.16	-0.02	-0.03	-0.09	-0.12	0.25	-0.07	-0.15	-0.05	-0.03	0.05	-0.07
mPRN_D0	DemoClin	mPRN_D0	0.05	0.03	0.1	0.05	#####	0.18	-0.13	0.21	0.14	-0.08	0.16	0.06	0.11	-0.18	0.19	0.05	-0.03	-0.18	0.08	-0.16	-0.1	-0.19	0.3	-0.2	-0.12	0.1	-0.08	0.12	-0.14	0.01	0.16	0	-0.18	-0.19	-0.21	-0.19	-0.19	-0.18	0.16	-0.14	0.02	-0.2	-0.09	-0.11	-0.19	-0.18	-0.1
CD4_D0	DemoClin	CD4_D0	-0.14	0.1	0.55	0.02	0.18	#####	-0.07	0.78	0.88	-0.23	0.76	0.13	0.89	-0.21	0.77	-0.01	0.88	-0.26	0.78	-0.57	-0.62	-0.21	0.07	0.17	-0.22	0.15	-0.08	-0.08	-0.1	-0.48	-0.31	-0.1	-0.06	-0.1	-0.15	-0.57	-0.6	-0.22	0.65	-0.1	-0.28	-0.33	-0.23	-0.12	-0.69	-0.34	-0.21
CD8_D0	DemoClin	CD8_D0	0.16	0.22	-0.06	0.21	-0.13	-0.07	#####	-0.66	-0.17	0.82	-0.64	-0.02	-0.15	0.86	-0.64	-0.08	-0.09	0.83	-0.62	0.04	0.07	-0.06	0.02	-0.13	-0.03	0.06	-0.06	0.13	-0.08	0.13	0.18	-0.09	-0.02	-0.02	-0.14	0.07	0.05	-0.1	-0.07	-0.05	0.05	-0.09	0.01	-0.14	0.08	-0.05	-0.12
CD4CD8Ratio_D0	DemoClin	CD4CD8Ratio_D0	-0.22	-0.14	0.46	-0.19	0.21	0.78	-0.66	#####	0.77	-0.67	0.98	0.09	0.74	-0.68	0.98	0.04	0.66	-0.69	0.94	-0.44	-0.51	-0.12	0.01	0.23	-0.14	0.06	-0.01	-0.14	-0.02	-0.43	-0.35	-0.04	0	-0.04	-0.01	-0.45	-0.48	-0.11	0.51	-0.04	-0.25	-0.19	-0.15	-0.01	-0.56	-0.22	-0.09
CD4_D5	DemoClin	CD4_D5	-0.17	0.02	0.58	-0.03	0.14	0.88	-0.17	0.77	#####	-0.13	0.76	0.03	0.89	-0.19	0.76	-0.05	0.8	-0.24	0.71	-0.52	-0.63	-0.13	-0.02	0.27	-0.21	0.16	-0.05	-0.05	0.01	-0.51	-0.37	-0.07	0.01	-0.01	-0.07	-0.51	-0.61	-0.16	0.63	-0.02	-0.33	-0.27	-0.18	-0.02	-0.65	-0.29	-0.18
CD8_D5	DemoClin	CD8_D5	0.14	0.15	-0.11	0.15	-0.08	-0.23	0.82	-0.67	-0.13	#####	-0.72	-0.08	-0.19	0.86	-0.68	-0.06	-0.21	0.74	-0.64	0.12	0.14	-0.05	0.05	-0.11	0.04	0.02	-0.03	0.14	-0.09	0.15	0.2	-0.14	0.02	0.02	-0.12	0.14	0.12	-0.09	-0.14	-0.04	0.06	-0.07	0.02	-0.15	0.17	-0.06	-0.09
CD4CD8Ratio_D5	DemoClin	CD4CD8Ratio_D5	-0.22	-0.15	0.48	-0.19	0.16	0.76	-0.64	0.98	0.76	-0.72	#####	0.05	0.74	-0.68	0.98	0.03	0.68	-0.68	0.94	-0.42	-0.51	-0.07	-0.07	0.27	-0.14	0.07	-0.02	-0.15	0.03	-0.45	-0.41	0	0	-0.02	0.03	-0.43	-0.47	-0.07	0.51	0	-0.26	-0.15	-0.12	0.05	-0.55	-0.17	-0.06
mPRN_D30	DemoClin	mPRN_D30	0.13	0.26	-0.03	0.3	0.06	0.13	-0.02	0.09	0.03	-0.08	0.05	#####	0.11	-0.03	0.08	0.46	-0.02	-0.11	0.05	-0.05	-0.07	0.09	0.24	-0.22	-0.06	0.02	-0.05	0.11	0.06	0.07	0.21	0.29	-0.05	-0.15	0.03	-0.06	-0.13	0.08	0.04	0.07	0.07	0.12	-0.01	0.08	-0.09	0.1	-0.12
CD4_D30	DemoClin	CD4_D30	-0.15	0.06	0.55	-0.02	0.11	0.89	-0.15	0.74	0.89	-0.19	0.74	0.11	#####	-0.08	0.76	-0.02	0.85	-0.23	0.74	-0.49	-0.61	-0.07	-0.04	0.23	-0.23	0.2	-0.01	-0.07	0.04	-0.46	-0.37	-0.06	0.01	-0.05	-0.02	-0.49	-0.58	-0.11	0.61	0.02	-0.32	-0.23	-0.16	0.01	-0.62	-0.21	-0.16
CD8_D30	DemoClin	CD8_D30	0.17	0.13	-0.11	0.13	-0.18	-0.21	0.86	-0.68	-0.19	0.86	-0.68	-0.03	-0.08	#####	-0.69	-0.05	-0.15	0.79	-0.64	0.12	0.11	0.04	-0.05	-0.11	0.03	0.04	-0.08	0.08	-0.01	0.14	0.14	-0.07	-0.01	-0.03	-0.04	0.16	0.1	0	-0.11	0.02	0.06	-0.01	0.06	-0.06	0.16	0.02	-0.09
CD4CD8Ratio_D30	DemoClin	CD4CD8Ratio_D30	-0.23	-0.11	0.48	-0.16	0.19	0.77	-0.64	0.98	0.76	-0.68	0.98	0.08	0.76	-0.69	#####	0.03	0.67	-0.69	0.94	-0.42	-0.51	-0.11	-0.02	0.24	-0.16	0.09	0.01	-0.12	-0.01	-0.43	-0.37	-0.04	0.02	-0.03	-0.01	-0.44	-0.48	-0.1	0.51	-0.04	-0.27	-0.18	-0.13	0.01	-0.55	-0.19	-0.06
mPRN_D365	DemoClin	mPRN_D365	0.07	0.05	-0.13	0.11	0.05	-0.01	-0.08	0.04	-0.05	-0.06	0.03	0.46	-0.02	-0.05	0.03	#####	-0.04	-0.11	0.08	-0.08	0.01	0.06	0.18	-0.12	0.01	0.01	-0.03	-0.03	0.09	-0.05	0.13	0.03	-0.03	-0.1	0.06	-0.07	0.03	-0.02	-0.02	0.05	0.13	0.07	-0.08	-0.08	-0.1	-0.05	-0.26
CD4_D365	DemoClin	CD4_D365	-0.27	-0.32	0.56	-0.38	-0.03	0.88	-0.09	0.66	0.8	-0.21	0.68	-0.02	0.85	-0.15	0.67	-0.04	#####	-0.07	0.71	-0.48	-0.54	-0.13	-0.05	0.28	-0.16	0.08	-0.09	-0.15	-0.01	-0.5	-0.39	-0.13	0.01	-0.07	-0.08	-0.44	-0.5	-0.16	0.55	-0.06	-0.35	-0.24	-0.18	-0.02	-0.6	-0.2	-0.17
CD8_D365	DemoClin	CD8_D365	0.13	0.1	-0.13	0.03	-0.18	-0.26	0.83	-0.69	-0.24	0.74	-0.68	-0.11	-0.23	0.79	-0.69	-0.11	-0.07	#####	-0.72	0.3	0.11	0.09	-0.13	-0.03	-0.11	0.16	0.09	0.25	0.07	0.32	0.17	-0.05	0.15	0.12	0.01	0.32	0.07	-0.05	-0.19	0.05	-0.06	-0.01	0.26	0.01	0.3	0.12	0.1
CD4CD8Ratio_D365	DemoClin	CD4CD8Ratio_D365	-0.28	-0.28	0.52	-0.27	0.08	0.78	-0.62	0.94	0.71	-0.64	0.94	0.05	0.74	-0.64	0.94	0.08	0.71	-0.72	#####	-0.53	-0.44	-0.15	0.05	0.23	0	-0.08	-0.13	-0.28	-0.07	-0.57	-0.38	-0.07	-0.1	-0.13	-0.05	-0.52	-0.38	-0.07	0.49	-0.07	-0.18	-0.15	-0.29	-0.03	-0.63	-0.23	-0.23
CD4plusPD1plus	Painel1	CD4plusPD1plus	0.17	-0.2	-0.42	-0.1	-0.16	-0.57	0.04	-0.44	-0.52	0.12	-0.42	-0.05	-0.49	0.12	-0.42	-0.08	-0.48	0.3	-0.53	#####	0.58	0.26	-0.13	-0.02	0.29	-0.28	0.26	0.1	0.16	0.78	0.29	0.07	0.56	0.27	0.22	0.97	0.54	0.23	-0.81	0.11	0.08	0.22	0.79	0.41	0.91	0.41	0.57
CD4plusTIGITplus	Painel1	CD4plusTIGITplus	0.26	-0.01	-0.35	0.13	-0.1	-0.62	0.07	-0.51	-0.63	0.14	-0.51	-0.07	-0.61	0.11	-0.51	0.01	-0.54	0.11	-0.44	0.58	#####	0.12	0.19	-0.31	0.54	-0.53	-0.11	-0.02	-0.07	0.53	0.64	0.09	0.09	0.08	0.04	0.59	0.93	0.22	-0.92	0.02	0.78	0.27	0.14	0.05	0.77	0.32	0.23
CD4plusTIM3plus	Painel1	CD4plusTIM3plus	0.21	0	0.07	-0.08	-0.19	-0.21	-0.06	-0.12	-0.13	-0.05	-0.07	0.09	-0.07	0.04	-0.11	0.06	-0.13	0.09	-0.15	0.26	0.12	#####	-0.35	0.24	-0.03	0.01	0.14	0.06	0.84	0.15	-0.13	0.67	0.24	0.26	0.88	0.25	0.12	0.78	-0.16	0.96	-0.01	0.88	0.16	0.76	0.28	0.77	0.1
CD4plus_TCM_	Painel1	CD4plus_TCM_	0.11	0.34	-0.15	0.42	0.3	0.07	0.02	0.01	-0.02	0.05	-0.07	0.24	-0.04	-0.05	-0.02	0.18	-0.05	-0.13	0.05	-0.13	0.19	-0.35	#####	-0.7	0.1	-0.21	-0.28	0.08	-0.37	0.21	0.68	0.25	-0.35	-0.48	-0.53	-0.16	0.03	-0.17	-0.07	-0.35	0.38	-0.21	-0.2	-0.24	-0.08	-0.2	-0.15
CD4plus_TEF_	Painel1	CD4plus_TEF_	-0.32	-0.22	0.15	-0.29	-0.2	0.17	-0.13	0.23	0.27	-0.11	0.27	-0.22	0.23	-0.11	0.24	-0.12	0.28	-0.03	0.23	-0.02	-0.31	0.24	-0.7	#####	-0.37	0.33	0.37	0.09	0.4	-0.24	-0.62	-0.18	0.51	0.68	0.49	-0.02	-0.25	-0.02	0.23	0.28	-0.4	0.14	0.09	0.14	-0.09	0.06	0.04
CD4plus_TEM_	Painel1	CD4plus_TEM_	0.26	-0.22	-0.26	-0.15	-0.12	-0.22	-0.03	-0.14	-0.21	0.04	-0.14	-0.06	-0.23	0.03	-0.16	0.01	-0.16	-0.11	0	0.29	0.54	-0.03	0.1	-0.37	#####	-0.94	-0.57	-0.65	-0.36	-0.04	0.18	-0.03	-0.21	-0.41	-0.06	0.42	0.69	0.29	-0.53	-0.07	0.53	0.08	0.18	-0.01	0.28	0.05	-0.02
CD4plus_TN_	Painel1	CD4plus_TN_	-0.25	0.15	0.26	0.07	0.1	0.15	0.06	0.06	0.16	0.02	0.07	0.02	0.2	0.04	0.09	0.01	0.08	0.16	-0.08	-0.28	-0.53	0.01	-0.21	0.33	-0.94	#####	0.56	0.64	0.35	0	-0.23	-0.03	0.13	0.39	0.07	-0.39	-0.64	-0.3	0.51	0.05	-0.53	-0.09	-0.19	-0.04	-0.26	-0.08	0.06
CD4plus_TN_PD1plus	Painel1	CD4plus_TN_PD1plus	-0.07	0.08	0.05	0.11	-0.08	-0.08	-0.06	-0.01	-0.05	-0.03	-0.02	-0.05	-0.01	-0.08	0.01	-0.03	-0.09	0.09	-0.13	0.26	-0.11	0.14	-0.28	0.37	-0.57	0.56	#####	0.56	0.42	0.43	-0.03	-0.07	0.62	0.62	0.24	0.11	-0.24	-0.14	-0.03	0.13	-0.37	0.04	0.29	0.2	0.22	0.13	0.37
CD4plus_TN_TIGITplus	Painel1	CD4plus_TN_TIGITplus	-0.14	0.31	0	0.35	0.12	-0.08	0.13	-0.14	-0.05	0.14	-0.15	0.11	-0.07	0.08	-0.12	-0.03	-0.15	0.25	-0.28	0.1	-0.02	0.06	0.08	0.09	-0.65	0.64	0.56	#####	0.31	0.48	0.37	0.07	0.34	0.57	0.04	-0.05	-0.3	-0.21	-0.01	0.06	-0.11	0.03	0.05	0.03	0.12	0.05	0.23
CD4plus_TN_TIM3plus	Painel1	CD4plus_TN_TIM3plus	0.05	0.01	0.12	-0.05	-0.14	-0.1	-0.08	-0.02	0.01	-0.09	0.03	0.06	0.04	-0.01	-0.01	0.09	-0.01	0.07	-0.07	0.16	-0.07	0.84	-0.37	0.4	-0.36	0.35	0.42	0.31	#####	0.13	-0.21	0.53	0.39	0.48	0.81	0.1	-0.12	0.44	0.02	0.87	-0.19	0.69	0.11	0.59	0.17	0.55	0.1
CD4plus_TCM_PD1plus	Painel1	CD4plus_TCM_PD1plus	0.16	0.15	-0.41	0.27	0.01	-0.48	0.13	-0.43	-0.51	0.15	-0.45	0.07	-0.46	0.14	-0.43	-0.05	-0.5	0.32	-0.57	0.78	0.53	0.15	0.21	-0.24	-0.04	0	0.43	0.48	0.13	#####	0.64	0.17	0.43	0.28	0.05	0.67	0.33	0.07	-0.66	0.03	0.12	0.13	0.55	0.28	0.79	0.33	0.47
CD4plus_TCM_TIGITplus	Painel1	CD4plus_TCM_TIGITplus	0.24	0.33	-0.24	0.47	0.16	-0.31	0.18	-0.35	-0.37	0.2	-0.41	0.21	-0.37	0.14	-0.37	0.13	-0.39	0.17	-0.38	0.29	0.64	-0.13	0.68	-0.62	0.18	-0.23	-0.03	0.37	-0.21	0.64	#####	0.18	-0.03	-0.09	-0.32	0.21	0.4	-0.02	-0.55	-0.18	0.63	-0.01	0.01	-0.08	0.41	0.06	0.09
CD4plus_TCM_TIM3plus	Painel1	CD4plus_TCM_TIM3plus	0.22	0.25	-0.01	0.22	0	-0.1	-0.09	-0.04	-0.07	-0.14	0	0.29	-0.06	-0.07	-0.04	0.03	-0.13	-0.05	-0.07	0.07	0.09	0.67	0.25	-0.18	-0.03	-0.03	-0.07	0.07	0.53	0.17	0.18	#####	-0.11	-0.11	0.46	0.04	0.02	0.67	-0.06	0.63	0.14	0.67	-0.06	0.58	0.12	0.62	0.06
CD4plus_TEF_PD1plus	Painel1	CD4plus_TEF_PD1plus	0.01	-0.06	-0.02	-0.04	-0.18	-0.06	-0.02	0	0.01	0.02	0	-0.05	0.01	-0.01	0.02	-0.03	0.01	0.15	-0.1	0.56	0.09	0.24	-0.35	0.51	-0.21	0.13	0.62	0.34	0.39	0.43	-0.03	-0.11	#####	0.68	0.34	0.46	-0.02	-0.03	-0.29	0.21	-0.21	0.09	0.64	0.33	0.39	0.17	0.42
CD4plus_TEF_TIGITplus	Painel1	CD4plus_TEF_TIGITplus	-0.19	-0.12	0.08	-0.08	-0.19	-0.1	-0.02	-0.04	-0.01	0.02	-0.02	-0.15	-0.05	-0.03	-0.03	-0.1	-0.07	0.12	-0.13	0.27	0.08	0.26	-0.48	0.68	-0.41	0.39	0.62	0.57	0.48	0.28	-0.09	-0.11	0.68	#####	0.44	0.19	-0.06	-0.05	-0.15	0.27	-0.12	0.19	0.21	0.15	0.28	0.2	0.33
CD4plus_TEF_TIM3plus	Painel1	CD4plus_TEF_TIM3plus	0.09	-0.15	0.08	-0.2	-0.21	-0.15	-0.14	-0.01	-0.07	-0.12	0.03	0.03	-0.02	-0.04	-0.01	0.06	-0.08	0.01	-0.05	0.22	0.04	0.88	-0.53	0.49	-0.06	0.07	0.24	0.04	0.81	0.05	-0.32	0.46	0.34	0.44	#####	0.23	0.08	0.62	-0.11	0.85	-0.08	0.84	0.15	0.61	0.25	0.67	0.11
CD4plus_TEM_PD1plus	Painel1	CD4plus_TEM_PD1plus	0.17	-0.25	-0.42	-0.16	-0.19	-0.57	0.07	-0.45	-0.51	0.14	-0.43	-0.06	-0.49	0.16	-0.44	-0.07	-0.44	0.32	-0.52	0.97	0.59	0.25	-0.16	-0.02	0.42	-0.39	0.11	-0.05	0.1	0.67	0.21	0.04	0.46	0.19	0.23	#####	0.61	0.26	-0.81	0.1	0.1	0.23	0.77	0.38	0.89	0.4	0.5
CD4plus_TEM_TIGITplus	Painel1	CD4plus_TEM_TIGITplus	0.29	-0.12	-0.32	-0.02	-0.19	-0.6	0.05	-0.48	-0.61	0.12	-0.47	-0.13	-0.58	0.1	-0.48	0.03	-0.5	0.07	-0.38	0.54	0.93	0.12	0.03	-0.25	0.69	-0.64	-0.24	-0.3	-0.12	0.33	0.4	0.02	-0.02	-0.06	0.08	0.61	#####	0.29	-0.86	0.02	0.7	0.29	0.12	0.03	0.71	0.32	0.17
CD4plus_TEM_TIM3plus	Painel1	CD4plus_TEM_TIM3plus	0.21	0.03	0.15	-0.03	-0.18	-0.22	-0.1	-0.11	-0.16	-0.09	-0.07	0.08	-0.11	0	-0.1	-0.02	-0.16	-0.05	-0.07	0.23	0.22	0.78	-0.17	-0.02	0.29	-0.3	-0.14	-0.21	0.44	0.07	-0.02	0.67	-0.03	-0.05	0.62	0.26	0.29	#####	-0.25	0.69	0.15	0.73	0.09	0.78	0.26	0.82	0.07
CD4plus_Boolean_PD1minusTIGITminusTIM3minus	Painel1	CD4plus_Boolean_PD1minusTIGITminusTIM3minus	-0.26	0.06	0.43	-0.09	0.16	0.65	-0.07	0.51	0.63	-0.14	0.51	0.04	0.61	-0.11	0.51	-0.02	0.55	-0.19	0.49	-0.81	-0.92	-0.16	-0.07	0.23	-0.53	0.51	-0.03	-0.01	0.02	-0.66	-0.55	-0.06	-0.29	-0.15	-0.11	-0.81	-0.86	-0.25	#####	-0.03	-0.57	-0.27	-0.45	-0.2	-0.87	-0.38	-0.41
CD4plus_Boolean_PD1minusTIGITminusTIM3plus	Painel1	CD4plus_Boolean_PD1minusTIGITminusTIM3plus	0.16	-0.02	0.11	-0.12	-0.14	-0.1	-0.05	-0.04	-0.02	-0.04	0	0.07	0.02	0.02	-0.04	0.05	-0.06	0.05	-0.07	0.11	0.02	0.96	-0.35	0.28	-0.07	0.05	0.13	0.06	0.87	0.03	-0.18	0.63	0.21	0.27	0.85	0.1	0.02	0.69	-0.03	#####	-0.05	0.81	0.06	0.64	0.14	0.63	0.02
CD4plus_Boolean_PD1minusTIGITplusTIM3minus	Painel1	CD4plus_Boolean_PD1minusTIGITplusTIM3minus	0.29	0.14	-0.15	0.25	0.02	-0.28	0.05	-0.25	-0.33	0.06	-0.26	0.07	-0.32	0.06	-0.27	0.13	-0.35	-0.06	-0.18	0.08	0.78	-0.01	0.38	-0.4	0.53	-0.53	-0.37	-0.11	-0.19	0.12	0.63	0.14	-0.21	-0.12	-0.08	0.1	0.7	0.15	-0.57	-0.05	#####	0.19	-0.27	-0.16	0.28	0.12	-0.11
CD4plus_Boolean_PD1minusTIGITplusTIM3plus	Painel1	CD4plus_Boolean_PD1minusTIGITplusTIM3plus	0.23	-0.04	-0.07	-0.07	-0.2	-0.33	-0.09	-0.19	-0.27	-0.07	-0.15	0.12	-0.23	-0.01	-0.18	0.07	-0.24	-0.01	-0.15	0.22	0.27	0.88	-0.21	0.14	0.08	-0.09	0.04	0.03	0.69	0.13	-0.01	0.67	0.09	0.19	0.84	0.23	0.29	0.73	-0.27	0.81	0.19	#####	0	0.57	0.31	0.74	0.07
CD4plus_Boolean_PD1plusTIGITminusTIM3minus	Painel1	CD4plus_Boolean_PD1plusTIGITminusTIM3minus	0.05	-0.2	-0.29	-0.15	-0.09	-0.23	0.01	-0.15	-0.18	0.02	-0.12	-0.01	-0.16	0.06	-0.13	-0.08	-0.18	0.26	-0.29	0.79	0.14	0.16	-0.2	0.09	0.18	-0.19	0.29	0.05	0.11	0.55	0.01	-0.06	0.64	0.21	0.15	0.77	0.12	0.09	-0.45	0.06	-0.27	0	#####	0.43	0.53	0.18	0.47
CD4plus_Boolean_PD1plusTIGITminusTIM3plus	Painel1	CD4plus_Boolean_PD1plusTIGITminusTIM3plus	0.13	0	0.17	-0.05	-0.11	-0.12	-0.14	-0.01	-0.02	-0.15	0.05	0.08	0.01	-0.06	0.01	-0.08	-0.02	0.01	-0.03	0.41	0.05	0.76	-0.24	0.14	-0.01	-0.04	0.2	0.03	0.59	0.28	-0.08	0.58	0.33	0.15	0.61	0.38	0.03	0.78	-0.2	0.64	-0.16	0.57	0.43	#####	0.32	0.76	0.25
CD4plus_Boolean_PD1plusTIGITplusTIM3minus	Painel1	CD4plus_Boolean_PD1plusTIGITplusTIM3minus	0.19	-0.13	-0.41	-0.03	-0.19	-0.69	0.08	-0.56	-0.65	0.17	-0.55	-0.09	-0.62	0.16	-0.55	-0.1	-0.6	0.3	-0.63	0.91	0.77	0.28	-0.08	-0.09	0.28	-0.26	0.22	0.12	0.17	0.79	0.41	0.12	0.39	0.28	0.25	0.89	0.71	0.26	-0.87	0.14	0.28	0.31	0.53	0.32	#####	0.49	0.5
CD4plus_Boolean_PD1plusTIGITplusTIM3plus	Painel1	CD4plus_Boolean_PD1plusTIGITplusTIM3plus	0.21	0.08	0.13	0.05	-0.18	-0.34	-0.05	-0.22	-0.29	-0.06	-0.17	0.1	-0.21	0.02	-0.19	-0.05	-0.2	0.12	-0.23	0.41	0.32	0.77	-0.2	0.06	0.05	-0.08	0.13	0.05	0.55	0.33	0.06	0.62	0.17	0.2	0.67	0.4	0.32	0.82	-0.38	0.63	0.12	0.74	0.18	0.76	0.49	#####	0.26
CD8plusPD1plus	Painel1	CD8plusPD1plus	-0.06	-0.17	-0.17	-0.07	-0.1	-0.21	-0.12	-0.09	-0.18	-0.09	-0.06	-0.12	-0.16	-0.09	-0.06	-0.26	-0.17	0.1	-0.23	0.57	0.23	0.1	-0.15	0.04	-0.02	0.06	0.37	0.23	0.1	0.47	0.09	0.06	0.42	0.33	0.11	0.5	0.17	0.07	-0.41	0.02	-0.11	0.07	0.47	0.25	0.5	0.26	#####
CD8plusTIGITplus	Painel1	CD8plusTIGITplus	0.45	0.25	-0.19	0.32	-0.12	-0.51	0.21	-0.54	-0.55	0.24	-0.56	-0.12	-0.54	0.18	-0.52	-0.05	-0.47	0.2	-0.5	0.38	0.67	0.09	0.29	-0.43	0.29	-0.29	-0.06	0	-0.07	0.41	0.53	0.16	-0.03	-0.11	-0.03	0.36	0.6	0.19	-0.61	-0.03	0.54	0.28	0.05	0.06	0.54	0.34	0.23
CD8plusTIM3plus	Painel1	CD8plusTIM3plus	-0.02	-0.07	-0.08	0.01	0.09	-0.03	-0.03	-0.01	-0.06	0	-0.02	-0.08	-0.02	-0.02	-0.02	-0.05	-0.06	0.04	-0.06	0.29	0.19	-0.08	0.01	0.05	-0.15	0.15	0.36	0.39	-0.04	0.44	0.25	-0.15	0.34	0.36	-0.11	0.19	0.05	-0.21	-0.24	-0.08	0.02	-0.18	0.25	0.03	0.3	-0.04	0.47
CD8plus_TCM_	Painel1	CD8plus_TCM_	0.31	0.33	-0.28	0.38	0.21	0.05	-0.1	0.08	0	-0.14	0.08	0.14	-0.01	-0.1	0.05	0.03	-0.11	-0.1	-0.01	-0.02	0.18	-0.16	0.59	-0.56	0.19	-0.22	-0.23	-0.03	-0.27	0.22	0.48	0.26	-0.3	-0.42	-0.27	-0.03	0.11	0.01	-0.12	-0.19	0.28	-0.06	-0.12	-0.1	0.04	-0.03	0.04
CD8plus_TEF_	Painel1	CD8plus_TEF_	0.14	-0.06	0.04	0	-0.14	-0.19	0.14	-0.22	-0.13	0.19	-0.23	-0.09	-0.18	0.12	-0.2	0.06	-0.15	0.22	-0.28	0.37	0.22	0.07	-0.11	0.18	0	-0.03	0.24	0.23	0.1	0.29	0.19	-0.13	0.49	0.4	0.14	0.33	0.12	-0.03	-0.31	0.03	0.09	0.08	0.36	0.06	0.32	0.12	0.22
CD8plus_TEM_	Painel1	CD8plus_TEM_	0.33	-0.03	-0.3	-0.02	-0.14	-0.33	0.12	-0.34	-0.4	0.09	-0.33	-0.08	-0.4	0.12	-0.36	-0.1	-0.32	0.08	-0.28	0.13	0.45	-0.05	0.27	-0.57	0.65	-0.58	-0.53	-0.48	-0.32	0.01	0.23	0.1	-0.45	-0.57	-0.19	0.22	0.56	0.17	-0.37	-0.11	0.44	0.13	-0.07	-0.14	0.23	0.04	0.09
CD8plus_TN_	Painel1	CD8plus_TN_	-0.45	-0.01	0.17	-0.06	0.14	0.37	-0.21	0.42	0.47	-0.16	0.44	0.08	0.47	-0.16	0.44	0.02	0.35	-0.17	0.37	-0.31	-0.52	-0.03	-0.24	0.42	-0.49	0.51	0.27	0.24	0.2	-0.24	-0.4	-0.05	0.06	0.26	0.08	-0.33	-0.52	-0.15	0.49	0.05	-0.45	-0.18	-0.14	0.02	-0.36	-0.13	-0.13
CD8plus_TN_PD1plus	Painel1	CD8plus_TN_PD1plus	-0.26	-0.05	-0.06	0.05	0.01	0.04	-0.25	0.2	0.08	-0.19	0.19	0	0.11	-0.22	0.21	-0.11	0.01	-0.21	0.12	0.24	-0.02	0.06	-0.21	0.29	-0.34	0.34	0.64	0.41	0.21	0.33	0	-0.04	0.49	0.52	0.15	0.13	-0.14	-0.07	-0.1	0.06	-0.25	-0.05	0.23	0.15	0.22	0.08	0.6
CD8plus_TN_TIGITplus	Painel1	CD8plus_TN_TIGITplus	0.03	0.28	-0.18	0.36	0.05	-0.07	-0.13	0.03	-0.01	-0.11	0.05	-0.04	-0.04	-0.17	0.05	-0.19	-0.12	-0.16	0.02	0.27	0.29	0.1	0.1	0.06	-0.21	0.16	0.43	0.53	0.21	0.5	0.35	0.12	0.29	0.43	0.11	0.18	0.12	0.01	-0.31	0.07	0.11	0.11	0.09	0.17	0.34	0.21	0.33
CD8plus_TN__TIM3plus	Painel1	CD8plus_TN__TIM3plus	-0.12	-0.06	0.06	-0.01	0.09	0.11	-0.2	0.23	0.15	-0.18	0.23	0	0.13	-0.21	0.21	-0.08	0.08	-0.03	0.08	0.25	-0.09	0.03	-0.15	0.3	-0.37	0.34	0.59	0.53	0.2	0.4	0.06	-0.05	0.56	0.57	0.07	0.13	-0.24	-0.17	-0.04	0.04	-0.29	-0.09	0.33	0.17	0.16	0.01	0.44
CD8plus_TCM_PD1plus	Painel1	CD8plus_TCM_PD1plus	0.04	0.08	-0.28	0.21	0.03	-0.14	-0.15	-0.01	-0.16	-0.18	0.01	-0.05	-0.13	-0.14	0	-0.16	-0.2	-0.07	-0.12	0.46	0.31	-0.05	0.23	-0.25	-0.01	0.01	0.29	0.29	-0.05	0.61	0.42	0.13	0.26	0.14	-0.09	0.37	0.17	0	-0.39	-0.14	0.08	-0.05	0.35	0.16	0.47	0.14	0.68
CD8plus_TCM_TIGITplus	Painel1	CD8plus_TCM_TIGITplus	0.35	0.33	-0.34	0.38	0.18	-0.07	-0.07	-0.02	-0.13	-0.09	-0.03	0.12	-0.13	-0.06	-0.05	0.02	-0.22	-0.08	-0.08	0.1	0.32	-0.09	0.58	-0.6	0.23	-0.26	-0.2	0.03	-0.24	0.35	0.57	0.29	-0.27	-0.37	-0.24	0.08	0.24	0.07	-0.26	-0.14	0.37	0.01	-0.06	-0.04	0.18	0.04	0.11
CD8plus_TCM_TIM3plus	Painel1	CD8plus_TCM_TIM3plus	0.17	0.2	-0.11	0.28	0.13	0.03	-0.19	0.15	-0.01	-0.22	0.15	0.08	-0.02	-0.2	0.12	-0.09	-0.06	-0.06	0.01	0.21	0.13	-0.11	0.29	-0.2	-0.07	0.04	0.25	0.34	-0.15	0.48	0.42	0.17	0.13	0.08	-0.18	0.12	-0.02	-0.07	-0.17	-0.17	0.06	-0.11	0.18	0.09	0.21	0.02	0.41
CD8plus_TEF_PD1plus	Painel1	CD8plus_TEF_PD1plus	-0.14	-0.16	-0.08	-0.07	-0.09	-0.1	-0.1	0	-0.05	-0.09	0.02	-0.14	-0.07	-0.13	0.03	-0.21	-0.17	0.11	-0.22	0.47	0.12	0.1	-0.29	0.31	-0.17	0.2	0.5	0.36	0.2	0.37	-0.02	-0.05	0.6	0.57	0.19	0.39	0.02	-0.05	-0.3	0.06	-0.16	0.04	0.44	0.19	0.39	0.16	0.88
CD8plus_TEF_TIGITplus	Painel1	CD8plus_TEF_TIGITplus	0.21	0.08	0.05	0.14	-0.13	-0.32	0.23	-0.4	-0.28	0.32	-0.43	-0.14	-0.3	0.23	-0.36	-0.01	-0.28	0.31	-0.44	0.39	0.39	0.05	0.04	-0.04	0.01	-0.02	0.2	0.23	0.04	0.36	0.34	-0.04	0.35	0.25	0.04	0.34	0.28	0.03	-0.41	-0.03	0.26	0.12	0.24	0.08	0.44	0.22	0.22
CD8plus_TEF_TIM3plus	Painel1	CD8plus_TEF_TIM3plus	0.09	-0.1	-0.08	-0.02	-0.1	-0.19	0.02	-0.15	-0.16	0.04	-0.13	-0.08	-0.16	0.04	-0.15	-0.06	-0.22	0.22	-0.3	0.5	0.22	0.1	-0.19	0.19	-0.12	0.12	0.49	0.44	0.12	0.52	0.2	-0.11	0.58	0.55	0.09	0.4	0.07	-0.06	-0.36	0.05	-0.03	0.01	0.47	0.18	0.44	0.14	0.55
CD8plus_TEM_PD1plus	Painel1	CD8plus_TEM_PD1plus	0.04	-0.11	-0.28	-0.02	-0.17	-0.36	-0.06	-0.24	-0.31	-0.01	-0.22	-0.11	-0.3	0	-0.22	-0.26	-0.28	0.2	-0.36	0.61	0.35	0.16	-0.05	-0.13	0.18	-0.12	0.14	0.08	0.07	0.47	0.16	0.15	0.25	0.12	0.13	0.59	0.33	0.19	-0.5	0.05	0.01	0.18	0.44	0.27	0.58	0.34	0.91
CD8plus_TEM_TIGITplus	Painel1	CD8plus_TEM_TIGITplus	0.41	0.12	-0.27	0.13	-0.17	-0.48	0.13	-0.46	-0.5	0.13	-0.45	-0.09	-0.51	0.14	-0.46	-0.12	-0.43	0.11	-0.39	0.21	0.54	0.05	0.25	-0.53	0.51	-0.45	-0.39	-0.34	-0.2	0.11	0.3	0.19	-0.37	-0.43	-0.1	0.27	0.62	0.25	-0.46	-0.04	0.49	0.26	-0.09	-0.04	0.35	0.23	0.17
CD8plus_TEM_TIM3plus	Painel1	CD8plus_TEM_TIM3plus	0.2	-0.07	-0.19	0.03	-0.07	-0.29	-0.02	-0.2	-0.29	0	-0.19	-0.03	-0.3	0	-0.21	-0.07	-0.31	0.13	-0.28	0.41	0.37	-0.05	0.08	-0.22	0.17	-0.12	0.15	0.2	-0.15	0.46	0.35	0.02	0.13	0.09	-0.14	0.35	0.28	-0.01	-0.44	-0.11	0.19	-0.02	0.29	0.06	0.41	0.07	0.52
CD8plus_Boolean_PD1minusTIGITminusTIM3minus	Painel1	CD8plus_Boolean_PD1minusTIGITminusTIM3minus	-0.4	-0.2	0.19	-0.29	0.09	0.47	-0.19	0.5	0.51	-0.24	0.53	0.14	0.5	-0.17	0.49	0.06	0.44	-0.21	0.48	-0.42	-0.66	-0.04	-0.27	0.39	-0.25	0.25	-0.02	-0.06	0.1	-0.45	-0.54	-0.11	-0.03	0.04	0.06	-0.39	-0.57	-0.13	0.62	0.08	-0.51	-0.22	-0.1	-0.04	-0.56	-0.3	-0.36
CD8plus_Boolean_PD1minusTIGITminusTIM3plus	Painel1	CD8plus_Boolean_PD1minusTIGITminusTIM3plus	-0.19	-0.2	0.01	-0.13	0.15	0.17	-0.11	0.19	0.17	-0.09	0.19	-0.08	0.19	-0.08	0.17	-0.05	0.17	-0.05	0.16	0.1	-0.05	-0.17	-0.03	0.18	-0.26	0.25	0.34	0.37	-0.03	0.25	0.09	-0.23	0.34	0.37	-0.15	0.01	-0.18	-0.34	0.02	-0.12	-0.15	-0.32	0.18	-0.07	0.06	-0.23	0.33
CD8plus_Boolean_PD1minusTIGITplusTIM3minus	Painel1	CD8plus_Boolean_PD1minusTIGITplusTIM3minus	0.48	0.31	-0.16	0.33	-0.08	-0.44	0.23	-0.51	-0.51	0.27	-0.55	-0.05	-0.51	0.2	-0.5	0.04	-0.46	0.16	-0.46	0.22	0.6	0.05	0.37	-0.49	0.32	-0.33	-0.22	-0.09	-0.14	0.26	0.51	0.15	-0.17	-0.25	-0.09	0.22	0.55	0.18	-0.48	-0.06	0.58	0.25	-0.08	-0.03	0.39	0.26	-0.06
CD8plus_Boolean_PD1minusTIGITplusTIM3plus	Painel1	CD8plus_Boolean_PD1minusTIGITplusTIM3plus	0.15	0.05	-0.2	0.14	0.05	-0.17	0.07	-0.2	-0.21	0.11	-0.22	-0.07	-0.21	0.05	-0.2	-0.02	-0.24	0.14	-0.26	0.36	0.38	-0.07	0.16	-0.14	0	-0.01	0.22	0.32	-0.12	0.5	0.42	-0.05	0.23	0.21	-0.16	0.28	0.25	-0.1	-0.39	-0.11	0.21	-0.09	0.22	0.03	0.42	0.05	0.39
CD8plus_Boolean_PD1plusTIGITminusTIM3minus	Painel1	CD8plus_Boolean_PD1plusTIGITminusTIM3minus	-0.24	-0.18	-0.2	-0.08	0.01	0.07	-0.23	0.21	0.08	-0.27	0.25	-0.05	0.11	-0.2	0.22	-0.14	-0.01	-0.1	0.05	0.37	-0.06	0.02	-0.32	0.25	-0.12	0.18	0.43	0.22	0.1	0.28	-0.12	-0.15	0.46	0.38	0.11	0.31	-0.11	-0.11	-0.15	0	-0.32	-0.13	0.51	0.18	0.21	-0.03	0.77
CD8plus_Boolean_PD1plusTIGITminusTIM3plus	Painel1	CD8plus_Boolean_PD1plusTIGITminusTIM3plus	-0.16	-0.17	-0.2	-0.06	0.07	-0.02	-0.12	0.06	-0.03	-0.11	0.07	-0.01	0.02	-0.09	0.08	-0.04	-0.04	0	-0.02	0.35	0.09	-0.04	-0.13	0.1	-0.16	0.21	0.39	0.36	0.02	0.4	0.11	-0.13	0.36	0.37	-0.01	0.26	-0.01	-0.17	-0.23	-0.07	-0.12	-0.15	0.36	0.08	0.28	-0.04	0.7
CD8plus_Boolean_PD1plusTIGITplusTIM3minus	Painel1	CD8plus_Boolean_PD1plusTIGITplusTIM3minus	0.01	-0.14	-0.17	-0.04	-0.15	-0.32	-0.09	-0.19	-0.27	-0.04	-0.17	-0.14	-0.27	-0.06	-0.16	-0.27	-0.26	0.17	-0.34	0.62	0.35	0.14	-0.08	-0.04	0.04	0	0.3	0.22	0.11	0.52	0.17	0.12	0.37	0.29	0.11	0.57	0.29	0.13	-0.5	0.03	-0.01	0.15	0.44	0.27	0.6	0.34	0.96
CD8plus_Boolean_PD1plusTIGITplusTIM3plus	Painel1	CD8plus_Boolean_PD1plusTIGITplusTIM3plus	-0.01	-0.07	-0.27	0.07	0.02	-0.22	-0.06	-0.14	-0.21	-0.01	-0.13	-0.09	-0.17	-0.02	-0.12	-0.12	-0.24	0.1	-0.25	0.5	0.29	-0.01	-0.02	-0.04	-0.09	0.12	0.38	0.38	-0.02	0.57	0.27	-0.01	0.35	0.35	-0.04	0.41	0.17	-0.06	-0.41	-0.1	0	-0.06	0.39	0.16	0.49	0.14	0.82
CD4plus_CD28minusCD57plus	Painel2	CD4plus_CD28minusCD57plus	0.22	-0.03	-0.07	0	-0.02	0.04	0.2	-0.1	0.05	0.23	-0.13	0.15	0.05	0.22	-0.1	-0.04	0.1	0.16	-0.04	0.21	0.05	-0.1	0.03	-0.1	0.36	-0.38	-0.25	-0.23	-0.24	0.01	0.09	-0.11	0.21	-0.17	-0.14	0.23	0.06	0.02	-0.15	-0.11	0.1	-0.18	0.38	0.02	0.03	-0.16	-0.05
CD8plus_CD28minusCD57plus	Painel2	CD8plus_CD28minusCD57plus	0.18	-0.13	-0.05	-0.08	-0.11	-0.28	0.34	-0.44	-0.31	0.36	-0.47	-0.02	-0.31	0.35	-0.44	0.01	-0.21	0.28	-0.35	0.31	0.29	0.04	0.07	-0.12	0.1	-0.11	-0.03	0.05	0	0.27	0.24	-0.05	0.15	0.05	0.01	0.29	0.22	-0.02	-0.3	0.01	0.19	0.07	0.22	-0.04	0.33	0.08	0.07
CD4plus_Activated	Painel3_Ativ	CD4plus_Activated	0.13	-0.09	-0.28	-0.09	0.02	-0.4	0.05	-0.33	-0.41	0.03	-0.3	-0.05	-0.41	0.04	-0.32	-0.23	-0.44	0.27	-0.51	0.46	0.22	0.29	-0.31	-0.02	0.08	-0.04	0.24	0.03	0.23	0.37	-0.03	0.11	0.15	0.14	0.24	0.44	0.23	0.25	-0.35	0.24	-0.07	0.24	0.41	0.36	0.44	0.31	0.35
CD8plus_Activated	Painel3_Ativ	CD8plus_Activated	0.2	-0.11	-0.2	-0.12	-0.07	-0.36	0.05	-0.29	-0.35	0.06	-0.28	-0.14	-0.39	0.05	-0.32	-0.16	-0.38	0.26	-0.45	0.5	0.3	0.27	-0.21	0.03	0.05	-0.07	0.27	0.13	0.27	0.49	0.15	0.01	0.32	0.27	0.22	0.45	0.21	0.09	-0.38	0.27	0	0.17	0.4	0.19	0.5	0.18	0.34
CD3minusHLAminusDRplusCM	Painel3_Mono	CD3minusHLAminusDRplusCM	0.07	0.21	-0.14	0.23	0.04	-0.07	0.04	-0.09	-0.03	0.04	-0.07	0.01	-0.03	0.05	-0.08	0.17	-0.17	-0.06	-0.07	0.05	0.08	-0.29	0.22	-0.17	-0.13	0.12	0.03	0.13	-0.22	0.22	0.3	-0.18	0.01	-0.13	-0.33	0.01	0.03	-0.28	-0.07	-0.3	0.06	-0.24	0	-0.14	0.09	-0.22	-0.13
CD3minusHLAminusDRplusIM	Painel3_Mono	CD3minusHLAminusDRplusIM	-0.09	-0.28	0.04	-0.28	-0.22	-0.04	-0.33	0.21	-0.07	-0.4	0.24	-0.12	-0.05	-0.32	0.2	-0.07	0.17	-0.22	0.27	-0.04	-0.07	0.23	-0.34	0.29	0.15	-0.16	-0.07	-0.29	0.21	-0.32	-0.43	0.16	-0.04	0.08	0.43	0.02	0.06	0.22	0.06	0.21	-0.06	0.32	-0.02	0.09	-0.06	0.21	0.06
CD3minusHLAminusDRplusNCM	Painel3_Mono	CD3minusHLAminusDRplusNCM	0.11	0.03	0.03	0.02	0.31	0.16	0.28	-0.05	0.11	0.33	-0.12	0.06	0.07	0.22	-0.08	-0.09	0.02	0.2	-0.11	-0.08	-0.02	0	0.14	-0.1	0.04	-0.01	0	0.17	-0.01	0.04	0.13	0.03	0	0.11	-0.06	-0.08	-0.12	-0.03	0.02	0.09	0.09	-0.09	-0.03	-0.1	-0.09	-0.11	0.03
cTfh_CD45RAminusCXCR5plus	Painel4	cTfh_CD45RAminusCXCR5plus	0.13	0.04	0.09	0.11	0.12	-0.01	-0.18	0.12	-0.01	-0.14	0.1	0	-0.05	-0.2	0.1	0.06	-0.14	-0.37	0.16	0.09	0.39	-0.04	0.25	-0.14	0.44	-0.49	-0.13	-0.17	-0.13	0.06	0.36	0.08	0.08	-0.03	0	0.09	0.32	0.14	-0.32	-0.05	0.52	0.01	-0.04	0.04	0.12	0.06	0.02
cTfh_PD1plus	Painel4	cTfh_PD1plus	0.17	-0.05	-0.57	0	-0.22	-0.7	0.2	-0.65	-0.7	0.23	-0.63	-0.14	-0.7	0.2	-0.64	-0.07	-0.67	0.31	-0.66	0.64	0.56	0.18	-0.19	-0.1	0.17	-0.09	0.15	0.11	0.07	0.56	0.21	-0.01	0.1	0.16	0.13	0.63	0.58	0.15	-0.65	0.08	0.14	0.26	0.32	0.11	0.72	0.31	0.34
Bcells	Painel5	Bcells	-0.05	-0.05	-0.13	-0.07	0.05	-0.01	-0.17	0.11	-0.07	-0.17	0.1	0.05	-0.04	-0.18	0.12	0	0.04	-0.09	0.12	0	0.01	-0.27	0.08	-0.12	0.11	-0.09	0.08	-0.05	-0.22	0.05	0.04	-0.21	0.05	-0.1	-0.19	-0.01	0.03	-0.25	-0.01	-0.24	0.01	-0.19	0.1	-0.21	-0.08	-0.19	-0.02
ImmatureBcells	Painel5	ImmatureBcells	-0.12	-0.01	-0.03	-0.05	-0.01	0.04	0.03	0.01	-0.09	-0.07	-0.02	0.17	-0.04	-0.06	0	-0.01	-0.12	-0.1	0.01	-0.02	-0.01	0.1	-0.1	0.08	-0.05	0.05	0.09	0.07	0.11	-0.01	-0.04	0.01	0.07	0.08	0.07	-0.03	0	0.04	0.03	0.15	-0.02	0.03	0.02	0.05	-0.01	0.01	-0.04
AM_CD21minusCD27plus	Painel5	AM_CD21minusCD27plus	0.04	-0.1	0.21	-0.08	0.07	0.02	-0.01	0.02	0.07	-0.01	0.04	-0.2	0.04	0.03	0.01	-0.09	0.29	0.1	0.1	0.01	0.14	0.06	0.17	-0.16	0.22	-0.3	-0.33	-0.25	-0.13	-0.06	0.13	0.1	-0.14	-0.26	-0.1	0.06	0.13	0.25	-0.1	0	0.15	0.03	0.02	0.23	0	0.12	-0.03
DN		DN	0.07	-0.03	-0.2	-0.03	-0.08	-0.19	-0.04	-0.08	-0.11	-0.07	0.01	-0.12	-0.12	-0.02	-0.04	0.28	-0.12	-0.1	0.04	-0.08	0.09	-0.09	0.07	-0.13	0.2	-0.15	-0.16	-0.14	-0.08	-0.17	-0.01	-0.05	-0.19	-0.18	-0.09	-0.05	0.19	-0.07	-0.07	-0.11	0.19	0.01	-0.1	-0.13	-0.1	-0.11	-0.26
NAIVE_CD21plusCD27minus	Painel5	NAIVE_CD21plusCD27minus	0.09	0.1	-0.19	0.11	0.03	-0.18	0.04	-0.18	-0.15	0.07	-0.17	0.2	-0.19	0.03	-0.16	0.09	-0.27	0.01	-0.2	-0.06	-0.02	-0.14	0.2	-0.2	-0.19	0.24	0.08	0.23	-0.02	0.11	0.1	0	-0.16	-0.03	-0.09	-0.08	-0.05	-0.26	0.03	-0.16	-0.02	0.02	-0.13	-0.29	-0.01	-0.09	-0.14
NAIVE2	Painel5	NAIVE2	0.04	0.14	-0.12	0.16	0.2	-0.04	0.07	-0.12	-0.12	0.06	-0.17	0.25	-0.15	-0.03	-0.1	-0.04	-0.21	0	-0.17	-0.19	-0.03	-0.31	0.47	-0.43	-0.16	0.15	-0.15	0.15	-0.29	0.07	0.26	-0.01	-0.38	-0.3	-0.36	-0.22	-0.11	-0.27	0.09	-0.31	0.07	-0.16	-0.24	-0.33	-0.13	-0.24	-0.24
RM_CD21plusCD27plus	Painel5	RM_CD21plusCD27plus	-0.11	-0.06	0.4	-0.09	0.02	0.45	-0.23	0.49	0.48	-0.22	0.46	-0.13	0.5	-0.16	0.45	-0.06	0.53	-0.12	0.43	-0.08	-0.26	0.08	-0.09	0.22	0.1	-0.16	-0.07	-0.32	0.03	-0.23	-0.23	0.06	0.15	-0.05	0.14	-0.05	-0.22	0.21	0.22	0.09	-0.17	-0.04	0.11	0.28	-0.18	0.06	0.03
TLM_CD21minusCD27minus	Painel5	TLM_CD21minusCD27minus	0.06	-0.11	-0.13	-0.09	-0.12	-0.48	0.1	-0.4	-0.42	0.09	-0.33	-0.19	-0.41	0.15	-0.38	0.06	-0.3	0.14	-0.28	0.12	0.4	0.19	-0.01	-0.16	0.16	-0.12	-0.15	0.06	0.09	0.12	0.25	0.1	-0.13	0	0.03	0.12	0.37	0.15	-0.34	0.16	0.33	0.18	-0.06	0.06	0.22	0.09	0.04
TLM2	Painel5	TLM2	-0.05	-0.34	-0.06	-0.35	-0.3	-0.28	0.06	-0.23	-0.16	0.15	-0.2	-0.19	-0.2	0.16	-0.26	-0.2	-0.07	0.11	-0.15	0.35	0.16	0.31	-0.45	0.33	0.15	-0.12	0.01	-0.23	0.23	0.09	-0.26	-0.04	0.18	0.25	0.32	0.42	0.23	0.23	-0.23	0.27	-0.16	0.24	0.26	0.21	0.37	0.27	0.22
Plasmablast	Painel5	Plasmablast	0.04	-0.09	-0.1	-0.06	-0.31	-0.2	-0.06	-0.11	-0.11	0	-0.1	-0.07	-0.12	0.02	-0.12	-0.12	0.06	0.11	-0.07	0.37	0.15	0.44	-0.25	0.25	0.12	-0.18	0.04	-0.19	0.3	0.15	-0.11	0.22	0.28	0.15	0.44	0.41	0.18	0.42	-0.26	0.33	-0.09	0.43	0.29	0.46	0.35	0.43	0.19
IL18pg_mL	Luminex	IL18pg_mL	0.04	0.03	-0.02	0.12	-0.09	-0.21	0.14	-0.26	-0.13	0.21	-0.22	-0.03	-0.1	0.26	-0.25	-0.02	-0.11	0.1	-0.17	0.1	0.19	0.03	0.04	-0.11	0.13	-0.07	-0.06	0	-0.13	0.08	0.15	0.05	-0.15	-0.06	0.01	0.1	0.19	0.18	-0.18	-0.06	0.15	0.14	-0.04	0.11	0.13	0.23	0.12
IL21pg_mL	Luminex	IL21pg_mL	-0.08	-0.12	-0.42	-0.16	-0.11	-0.31	0.02	-0.23	-0.34	0.11	-0.18	0.05	-0.27	0.13	-0.24	0.18	-0.67	-0.22	-0.36	0.17	-0.01	0.21	-0.23	0.13	-0.03	0.15	-0.03	-0.07	0.22	0.03	-0.28	0.18	-0.13	0.01	0.27	0.17	0.09	0.03	-0.04	0.25	0.08	0.26	0.08	0.03	0.11	0.09	-0.05
IL4pg_mL	Luminex	IL4pg_mL	-0.08	-0.22	-0.17	-0.25	-0.21	-0.11	-0.01	-0.13	-0.06	-0.01	-0.05	0.17	-0.04	0.07	-0.11	-0.27	-0.14	0.03	-0.14	0.19	-0.06	0.1	-0.22	0.08	0	0.05	-0.08	-0.06	0	0.05	-0.15	-0.02	-0.09	-0.03	0.05	0.22	-0.01	0.11	-0.08	0.05	-0.12	0.12	0.13	0.12	0.15	0.13	0.13
IL6pg_mL	Luminex	IL6pg_mL	0.04	-0.26	-0.28	-0.22	-0.09	-0.28	-0.09	-0.14	-0.14	0.03	-0.05	-0.16	-0.13	0.06	-0.09	0.01	-0.68	0.17	-0.61	0.36	0.28	0.39	-0.32	0.22	0.17	-0.17	0.03	-0.1	0.27	0.16	-0.11	0.26	0.22	0.17	0.51	0.39	0.32	0.33	-0.38	0.37	0.1	0.47	0.2	0.24	0.35	0.35	0.15
IP10pg_mL	Luminex	IP10pg_mL	0.07	-0.17	-0.18	-0.15	-0.06	-0.49	0.3	-0.55	-0.37	0.46	-0.54	-0.21	-0.35	0.43	-0.52	-0.23	-0.37	0.49	-0.62	0.37	0.23	-0.04	-0.19	0.02	0.04	0.01	0.1	0.01	-0.08	0.24	-0.01	-0.13	0.06	0.08	0	0.39	0.26	-0.01	-0.31	-0.12	-0.01	0.04	0.19	-0.03	0.39	0.15	0.17
CCL4pg_mL	Luminex	CCL4pg_mL	0.35	-0.21	0.12	-0.08	-0.02	-0.22	-0.05	-0.18	0.06	-0.37	0.17	-0.08	0.18	-0.09	0	0.11	0.07	0.07	-0.04	0.31	-0.14	0.12	-0.64	-0.1	0.13	-0.04	0.05	0.12	0.23	0.24	0.11	0.3	0.44	0.37	0.18	0.44	-0.06	0.28	-0.39	0.17	-0.13	0.36	0.48	0.76	0.01	0.16	0.18
sCD163ng_mL	Luminex	sCD163ng_mL	0.24	0.07	-0.05	0.06	-0.11	-0.2	0.17	-0.28	-0.16	0.16	-0.22	-0.03	-0.13	0.25	-0.26	-0.11	-0.29	0.14	-0.32	0.26	0.12	0.28	-0.25	0.11	0.03	-0.01	-0.01	-0.06	0.13	0.11	-0.08	0.18	0.14	0.07	0.24	0.27	0.15	0.31	-0.18	0.18	0.02	0.29	0.18	0.35	0.25	0.37	0.19
mPRNlog10_D30	DemoClin	mPRNlog10_D30	0.13	0.26	-0.03	0.3	0.06	0.13	-0.02	0.09	0.03	-0.08	0.05	1	0.11	-0.03	0.08	0.46	-0.02	-0.11	0.05	-0.05	-0.07	0.09	0.24	-0.22	-0.06	0.02	-0.05	0.11	0.06	0.07	0.21	0.29	-0.05	-0.15	0.03	-0.06	-0.13	0.08	0.04	0.07	0.07	0.12	-0.01	0.08	-0.09	0.1	-0.12
mPRNlog10_D365	DemoClin	mPRNlog10_D365	0.07	0.05	-0.13	0.11	0.05	-0.01	-0.08	0.04	-0.05	-0.06	0.03	0.46	-0.02	-0.05	0.03	1	-0.04	-0.11	0.08	-0.08	0.01	0.06	0.18	-0.12	0.01	0.01	-0.03	-0.03	0.09	-0.05	0.13	0.03	-0.03	-0.1	0.06	-0.07	0.03	-0.02	-0.02	0.05	0.13	0.07	-0.08	-0.08	-0.1	-0.05	-0.26
mPRNDrop_D365	DemoClin	mPRNDrop_D365	0.01	0.05	0.06	0.02	-0.08	-0.03	0.12	-0.1	-0.01	0.07	-0.09	0	0.01	0.1	-0.08	-0.84	-0.02	0.09	-0.12	0.09	0	0.05	-0.14	0	-0.02	0.01	0.02	0.08	-0.02	0.1	-0.03	0.11	-0.01	0.01	0.01	0.08	-0.03	0.13	-0.02	0.04	-0.09	0.05	0.1	0.17	0.1	0.14	0.18
[truncated: 55 more columns]
