# Supplementary material for: Impact of HIV-Related Immune Impairment of Yellow Fever Vaccine Immunogenicity in People Living with HIV—ANRS 12403
Source: Vaccines (Basel). 2024 May 25;12(6):578. doi: 10.3390/vaccines12060578 (PMC11209244; doi:10.3390/vaccines12060578)
Supplement: Supplementary file 1 [file vaccines-12-00578-s001.zip › Table S1.xlsx]

## Sheet: Table S1
Panel	Ab_marker	Ab_stain	Titer	Targets	Populations
Panel 1	CD3	APC-H7	1:200	T cell subsets and Exhaustion	CD4+/CD8+ T Naïve (TN; CD45RA+CCR7+CD27) CD4+/CD8+ T central-memory (TCM; CD45RA-CCR7+CD27+) CD4+/CD8+ T effector-memory (TEM; CD45RA- CCR7-CD27-) CD4+/CD8+ T effector (TEFF; CD45RA+CCR7-CD27-) CD4+/CD8+ Exhausted T cells (PD1+/TIGIT+/TIM3+)
	CD4	APC	1:100
	CD8	PE	1:100
	CCR7	AF700	1:100
	CD45RA	FITC	1:50
	PD-1	PECY7	1:200
	Tim3	PECF594	1:200
	TIGIT	BV510	1:200
Panel 2	CD3	APC-H7	1:200	Senescent T cells	CD4+/CD8+ Senescent T cells (CD28-CD57+)
	CD4	FITC	1:100
	CD8	APC	1:33
	CD28	PECY7	1:200
	CD57*	PE	1:800
Panel 3	CD3	APC-H7	1:200	T cell activation and Monocyte Subsets	CD4+/CD8+ Activated T cells (CD38+HLA-DR+) Classical Monocytes(CM; CD14++CD16-) Intermediate Monocytes(IM; CD14++CD16+) Non classical Monocytes(NCM; CD14-CD16+)
	CD4	FITC	1:100
	CD8	PECF594	1:1000
	HLA-DR	PE	1:33
	CD38	PERCPCY5.5	1:50
	CD14	AF700	1:100
	CD16	APC	1:100
Panel 4	CD3	APC-H7	1:200	Peripheral Follicular helper T cells	pTFh(CD4+CD45RA-CXCR5+)
	CD4	APC	1:100
	CD45RA	AF700	1:200
	CD27	BV510	1:100
	CXCR5	BB515	1:200
	CCR7	PE	1:20
	PD-1	PECY7	1:200
Panel 5	CD19	PE	1:10	B Cell Subsets	Total B cells (CD3-CD19+ Lmphocytes) Naïve B cells (BN; CD10-CD21+CD27-) Resting Memory B cells (BRM; CD10-CD21+CD27+) Activated Memory B cells (BAM; CD10-CD21-CD27+) Tissue Like Memory B cells (BTLM; CD10-CD21-CD27-) Plasmablasts (CD20+CD27+CD38+) Immature B cells (CD10+CD27-)
	CD20	APC	1:25
	CD10	BB515	1:50
	CD21	PECY7	1:200
	CD27	BV510	1:100
	CD38	PERCPCY5.5	1:50
	IgD	AF700	1:100
	CD3	APC-H7	1:200
